# Supplementary material for: Fluorescence-Based Flow Sorting in Parallel with Transposon Insertion Site Sequencing Identifies Multidrug Efflux Systems in Acinetobacter baumannii
Source: mBio. 2016 Sep 6;7(5):e01200-16. doi: 10.1128/mBio.01200-16 (PMC5013296; doi:10.1128/mBio.01200-16)
Supplement: Data Set S1 — Microsoft Excel file showing the log2 fold changes in mutant abundance between the FACS-selected or ethidium-selected mutant pools and the control mutant pools and Q values for all genes examined in this study. Download [file mbo004162978sd1.xlsx]

## Sheet: Sheet1
locus_tag	gene_name	fcn	low fl (logFC)	low fl (q.value)	High fl (logFC)	High fl (q.value)	Et (logFC)	Et (q.value)
BAL062_00003	recF	recF, DNA replication, recombinaison and repair protein,DNA replication and repair protein recF,recombination protein F,Recombinational DNA repair ATPase (RecF pathway),DNA replication and repair protein RecF,RecF/RecN/SMC N terminal domain	-0.87656	0.179216	-0.530454	0.999778	-0.709665	1.13785e-12
BAL062_00005	cybC	CybC, Cytochrome b562 family protein,Soluble cytochrome b562 precursor,cytochrome b562,Soluble cytochrome b562,Cytochrome b562	-0.820293	0.671842	-1.54285	0.999778	-0.490713	2.31511e-06
BAL062_00006	dedA_1	Putative DedA family protein,hypothetical protein,hypothetical protein,SNARE associated Golgi protein	-1.62637	0.516141	-0.152337	0.999778	-0.596231	6.08717e-09
BAL062_00007	yheS_1	ABC transporter ATPase,Uncharacterized ABC transporter ATP-binding protein YheS,putative ABC transporter ATP-binding protein,ATP-dependent transcriptional regulator,ATP-binding cassette protein, ChvD family,ABC transporter	-0.276623	0.905157	0.327932	0.999778	-0.320597	0.0128257
BAL062_00008	BAL062_00008	AdeT, RND type efflux pump	-0.0935292	0.986671	0.11063	0.999778	-0.379769	0.00574825
BAL062_00009	BAL062_00009	putative RND type efflux pump involved in aminoglycoside resistance (AdeT)	-0.268154	0.972479	-0.136379	0.999778	-0.525861	2.30098e-06
BAL062_00010	adeT	RND type efflux pump involved in aminoglycoside resistance	-0.235989	0.972479	-0.91171	0.525379	-0.431403	0.000251891
BAL062_00012	dehH1	Hydrolase,Haloacetate dehalogenase H-1,short chain dehydrogenase,putative magnesium chelatase accessory protein,Alpha/beta hydrolase family	-0.1255	0.985391	-0.225236	0.999778	-0.411086	0.000190443
BAL062_00013	anmK	anhydro-N-acetylmuramic acid kinase,Anhydro-N-acetylmuramic acid kinase,anhydro-N-acetylmuramic acid kinase,Uncharacterised protein family (UPF0075)	-0.877593	0.0416121	-0.44884	0.999778	-0.205674	0.241937
BAL062_00017	yfcG_1	Putative glutathione S-transferase,GST-like protein yfcG,GSH-dependent disulfide bond oxidoreductase,maleylacetoacetate isomerase,Glutathione S-transferase, C-terminal domain	-0.993942	0.931732	0.0957099	0.999778	-0.342204	0.0128257
BAL062_00018	BAL062_00018	outer membrane protein	-0.101212	0.990323	0.348476	0.999778	-0.302492	0.0296226
BAL062_00019	BAL062_00019	Transporter,Na+-dependent transporters of the SNF family,Sodium:neurotransmitter symporter family	-0.0529971	0.990323	0.424859	0.999778	-0.340101	0.00611864
BAL062_00020	BAL062_00020	signal peptide	-1.67092	0.85074	0.893941	0.999778	-0.273305	0.118117
BAL062_00021	rsmB	16S rRNA m5C967 SAM-dependent methyltransferase,Ribosomal RNA small subunit methyltransferase B,16S rRNA methyltransferase B,tRNA and rRNA cytosine-C5-methylases,ribosomal RNA small subunit methyltransferase B,NOL1/NOP2/sun family	-0.422207	0.806345	-0.777042	0.726701	-0.076397	0.777353
BAL062_00023	ilvD_1	Dihydroxy-acid dehydratase 1,Dihydroxy-acid dehydratase,dihydroxy-acid dehydratase,Dihydroxyacid dehydratase/phosphogluconate dehydratase,dihydroxy-acid dehydratase,Dehydratase family	-4.51957	2.51717e-24	-5.035	1.01199e-20	-0.856561	4.13174e-16
BAL062_00024	BAL062_00024	hypothetical protein	-0.354026	0.813362	-0.705077	0.845078	-0.281336	0.036414
BAL062_00025	BAL062_00025	permease,Sulfite exporter TauE/SafE	-0.0201475	0.999664	-0.0757577	0.999778	-0.28284	0.0300021
BAL062_00026	gltC_1	transcription activator of glutamate synthase operon GltC,CysJI operon transcriptional activator,DNA-binding transcriptional regulator HcaR,aminoethylphosphonate catabolism associated LysR family transcriptional regulator,LysR substrate binding domain	0.332834	0.855254	0.260074	0.999778	-0.286008	0.0358805
BAL062_00027	rutG	Putative uracil transport protein,Putative pyrimidine permease RutG,uracil transporter,pyrimidine utilization transport protein G,Permease family	-0.273882	0.924688	-0.407284	0.999778	-0.285097	0.0487652
BAL062_00028	ppc	phosphoenolpyruvate carboxylase,Phosphoenolpyruvate carboxylase,phosphoenolpyruvate carboxylase,Uncharacterized protein conserved in archaea,Phosphoenolpyruvate carboxylase	-0.481613	0.388047	-0.322066	0.999778	-0.252475	0.0755249
BAL062_00029	acrR_1	Putative transcriptional regulator,Potential acrAB operon repressor,DNA-binding transcriptional repressor AcrR,pyrimidine utilization regulatory protein R,Bacterial regulatory proteins, tetR family	0.653318	0.637083	0.169849	0.999778	-0.239206	0.108551
BAL062_00030	mdtA	Putative RND family drug transporter,Macrolide-specific efflux protein macA precursor,macrolide transporter subunit MacA,efflux transporter, RND family, MFP subunit,HlyD family secretion protein	-0.787343	0.0802379	-0.608271	0.928944	-0.226102	0.129049
BAL062_00031	czcA_1	Acr family drug resistance transporter,Cation efflux system protein CzcA,multidrug efflux protein,heavy metal efflux pump, CzcA family,AcrB/AcrD/AcrF family	-0.31983	0.757809	-0.320938	0.999778	-0.200179	0.214924
BAL062_00032	BAL062_00032	hypothetical protein	-12.9867	1.53428e-17	-13.0223	3.4678e-09	-1.118	6.19423e-10
BAL062_00034	BAL062_00034	signal peptide	-0.196191	0.981752	-1.21207	0.592178	-0.156696	0.401815
BAL062_00036	BAL062_00036	collagenase,START domain	0.123164	0.981752	0.388971	0.999778	-0.167355	0.380055
BAL062_00037	ydhP_1	MFS family transporter,Inner membrane transport protein ydhP,MFS transport protein AraJ,Arabinose efflux permease,multidrug resistance protein,Major Facilitator Superfamily	0.293488	0.914269	-1.06026	0.999778	-0.249812	0.092694
BAL062_00038	dkgB	2,5-diketo-D-gluconate reductase B,2,5-diketo-D-gluconic acid reductase B,2,5-diketo-D-gluconate reductase B,Predicted oxidoreductase,voltage-dependent potassium channel beta subunit,Aldo/keto reductase family	-0.0287241	0.999664	-0.0483715	0.999778	-0.14815	0.400448
BAL062_00039	dmlR_1	Putative transcriptional regulator,D-malate degradation protein R,DNA-binding transcriptional activator GcvA,ABC-type uncharacterized transport system, periplasmic component,putative choline sulfate-utilization transcription factor,LysR substrate binding domain	-0.522493	0.842674	-0.218147	0.999778	-0.161911	0.391725
BAL062_00040	BAL062_00040	hypothetical protein	0.869231	0.517059	0.257024	0.999778	-0.130327	0.529067
BAL062_00041	ydcR_1	GntR family transcriptional regulator,Uncharacterized HTH-type transcriptional regulator ydcR,aspartate aminotransferase,Alanine-alpha-ketoisovalerate (or valine-pyruvate) aminotransferase,tyrosine/nicotianamine family aminotransferase,Aminotransferase class I and II	-0.277001	0.855254	0.533492	0.918702	-0.154772	0.392942
BAL062_00042	adhC2_1	Putative alcohol dehydrogenase,NADP-dependent alcohol dehydrogenase C 2,ethanol-active dehydrogenase/acetaldehyde-active reductase,Branched-chain amino acid aminotransferase/4-amino-4-deoxychorismate lyase,zinc-binding alcohol dehydrogenase family protein,Alcohol dehydrogenase GroES-like domain	-0.410315	0.81022	-0.371813	0.999778	-0.129414	0.529079
BAL062_00043	tag	3-methyladenine DNA glycosylase,DNA-3-methyladenine glycosylase 1,3-methyl-adenine DNA glycosylase I,3-methyladenine DNA glycosylase,DNA-3-methyladenine glycosylase I,Methyladenine glycosylase	-0.612501	0.60314	-0.0552278	0.999778	-0.131742	0.468065
BAL062_00044	BAL062_00044	hypothetical protein	-0.16702	0.987525	0.329162	0.999778	0.299783	0.0361503
BAL062_00045	lytM_1	metalloendopeptidase-like membrane protein,Glycyl-glycine endopeptidase lytM precursor,putative peptidase,Membrane-bound metallopeptidase,Peptidase family M23	-0.333242	0.924666	0.829966	0.904637	-0.16758	0.356295
BAL062_00046	mutY	A/G-specific adenine glycosylase,A/G-specific adenine glycosylase,adenine DNA glycosylase,3-methyladenine DNA glycosylase/8-oxoguanine DNA glycosylase,A/G-specific adenine glycosylase,HhH-GPD superfamily base excision DNA repair protein	0.0257213	0.999664	0.166623	0.999778	-0.147036	0.459586
BAL062_00047	BAL062_00047	Putative histidine triad family protein,AP-4-A phosphorylase,HIT domain	-1.15538	0.548357	0.715801	0.999778	-0.0367703	0.915087
BAL062_00048	clcD_1	dienelactone hydrolase,Carboxymethylenebutenolidase,Predicted dienelactone hydrolase,Dienelactone hydrolase family	-0.737981	0.330886	-0.467592	0.999778	-0.155259	0.4146
BAL062_00049	BAL062_00049	hypothetical protein,Small integral membrane protein,Protein of unknown function (DUF1328)	-3.9936	0.204837	-0.489511	0.999778	-0.217735	0.263785
BAL062_00050	BAL062_00050	hypothetical protein,Uncharacterized conserved protein,Flagellin N-methylase	0.366871	0.931732	0.558914	0.999778	-0.174133	0.361235
BAL062_00051	yliI	glucose / Sorbosone dehydrogenase family protein,Soluble aldose sugar dehydrogenase yliI precursor,Cytochrome c551/c552,dehydrogenase, PQQ-dependent, s-GDH family,Glucose / Sorbosone dehydrogenase	-0.236956	0.892297	-0.00674302	0.999778	-0.146849	0.425243
BAL062_00052	rarA	recombination factor protein RarA,Replication-associated recombination protein A,recombination factor protein RarA,Holliday junction resolvasome, helicase subunit,DNA polymerase III, subunit gamma and tau,MgsA AAA+ ATPase C terminal	-0.829828	0.103976	-0.87708	0.65386	-0.162798	0.358091
BAL062_00053	yfdC	formate/nitrate transporter,Inner membrane protein yfdC,formate transporter,Formate/nitrite family of transporters,formate/nitrite transporter,Formate/nitrite transporter	0.262289	0.931732	-0.544642	0.999778	-0.190415	0.200363
BAL062_00054	BAL062_00054	hypothetical protein	-0.158315	0.984609	0.109243	0.999778	-0.029103	0.915087
BAL062_00055	purC	phosphoribosylaminoimidazole-succinocarboxamide synthase,Phosphoribosylaminoimidazole-succinocarboxamide synthase,phosphoribosylaminoimidazole-succinocarboxamide synthase,Phosphoribosylaminoimidazolesuccinocarboxamide (SAICAR) synthase,phosphoribosylaminoimidazolesuccinocarboxamide synthase,SAICAR synthetase	-2.82906	0.543175	-1.65707	0.999778	0.488701	0.00788712
BAL062_00056	BAL062_00056	NlpB	-0.0963064	0.990323	-0.396343	0.999778	0.201738	0.188132
BAL062_00058	rutB	nicotinamidase-like amidase,Peroxyureidoacrylate/ureidoacrylate amidohydrolase RutB,nicotinamidase/pyrazinamidase,pyrimidine utilization protein B,Isochorismatase family	-0.0301023	0.999664	-0.183526	0.999778	-0.00499441	0.989007
BAL062_00059	BAL062_00059	transporter; sodium/bile acid transporter family protein,bile acid transporter,Sodium Bile acid symporter family	-0.740821	0.618204	-0.584982	0.999778	-0.114895	0.545322
BAL062_00060	norM_1	multidrug resistance transporter,Na(+)/drug antiporter,multidrug efflux protein,MATE efflux family protein,MatE	0.115366	0.981752	-0.351003	0.999778	-0.0261731	0.925095
BAL062_00061	ybbK	purine-nucleoside phosphorylase,Uncharacterized conserved protein,Protein of unknown function (DUF523)	-0.11258	0.985938	-0.577126	0.999778	-0.131487	0.453646
BAL062_00062	hpd	4-hydroxyphenylpyruvate dioxygenase,4-hydroxyphenylpyruvate dioxygenase,4-hydroxyphenylpyruvate dioxygenase and related hemolysins,4-hydroxyphenylpyruvate dioxygenase,Glyoxalase/Bleomycin resistance protein/Dioxygenase superfamily	-0.00167094	1	-0.721055	0.897969	-0.129431	0.531515
BAL062_00063	iclR_1	hmgR,Acetate operon repressor,DNA-binding transcriptional regulator KdgR,beta-ketoadipate pathway transcriptional regulators, PcaR/PcaU/PobR family,IclR helix-turn-helix domain	-1.72676	0.038033	-1.55918	0.825512	-0.271447	0.0682795
BAL062_00064	BAL062_00064	homogentisate 1,2-dioxygenase,fosfomycin resistance protein FosB,catechol 2,3 dioxygenase,Glyoxalase/Bleomycin resistance protein/Dioxygenase superfamily	-0.97728	0.463404	-0.0766607	0.999778	-0.110789	0.654628
BAL062_00065	hmgC	maleylacetoacetate isomerase (MAAI),Stringent starvation protein A homolog,glutathione S-transferase,maleylacetoacetate isomerase,Glutathione S-transferase, N-terminal domain	-0.331555	0.972479	-2.67296	0.808127	-0.120428	0.545322
BAL062_00066	hmgB	fumarylacetoacetase,2-keto-4-pentenoate hydratase/2-oxohepta-3-ene-1,7-dioic acid hydratase (catechol pathway),fumarylacetoacetase,Fumarylacetoacetate (FAA) hydrolase family	-0.156057	0.982189	-0.338593	0.999778	-0.207381	0.230463
BAL062_00067	aroP_1	Aromatic amino acid transporter,General aromatic amino acid permease,aromatic amino acid transporter,Amino acid transporters,GABA permease,Amino acid permease	0.2813	0.902892	0.534316	0.999778	-0.054761	0.85158
BAL062_00068	BAL062_00068	peptidase M15 family,Peptidase M15	-0.0942298	0.985391	-0.527769	0.999778	-0.0483317	0.862448
BAL062_00069	yjiA_1	Putative regulatory protein,Uncharacterized GTP-binding protein YjiA,putative GTP-binding protein YjiA,Ni2+-binding GTPase involved in regulation of expression and maturation of urease and hydrogenase,cobalamin biosynthesis protein CobW,CobW/HypB/UreG, nucleotide-binding domain	0.349523	0.763099	-0.499764	0.999778	-0.0836388	0.736137
BAL062_00070	oatA	acyltransferase,O-acetyltransferase OatA,Acyltransferase family	-0.365024	0.866201	0.54937	0.999778	-0.0115164	0.97388
BAL062_00071	yvoA_1	Histidine utilization repressor,HTH-type transcriptional repressor yvoA,histidine utilization repressor,Transcriptional regulators,histidine utilization repressor,UTRA domain	-0.492841	0.794355	-0.0493062	0.999778	-0.0809807	0.7446
BAL062_00072	hutD	histidine uptake and utilization operon protein,Various environmental stresses-induced protein,hypothetical protein,Uncharacterized protein conserved in bacteria,HutD	0.487978	0.591682	-0.262937	0.999778	-0.087684	0.680536
BAL062_00073	hutU	urocanate hydratase,Urocanate hydratase,urocanate hydratase,urocanate hydratase,Urocanase	0.316741	0.803697	0.444201	0.999778	0.00324645	0.995995
BAL062_00074	hutH_1	histidine ammonia-lyase,Histidine ammonia-lyase,histidine ammonia-lyase,histidine ammonia-lyase,Phenylalanine and histidine ammonia-lyase	-0.0260675	0.999664	-0.376502	0.999778	0.0214334	0.942369
BAL062_00075	proY	gamma-aminobutyrate permease,Proline-specific permease ProY,putative proline-specific permease,Amino acid transporters,GABA permease,Amino acid permease	-0.190648	0.937191	-0.0340989	0.999778	-0.0570693	0.825338
BAL062_00076	hutI	imidazolonepropionase,Imidazolonepropionase,imida zolonepropionase,Cytosine deaminase and related metal-dependent hydrolases,imidazolonepropionase,Amidohydrolase family	-0.285492	0.876766	0.239126	0.999778	-0.0299772	0.915813
BAL062_00077	hutG	arginase/agmatinase/formimionoglutamate hydrolase,Formimidoylglutamase,formimidoylglutamase,Arginas e/agmatinase/formimionoglutamate hydrolase, arginase family,formimidoylglutamase,Arginase family	-0.277693	0.9211	-1.49219	0.0768785	-0.117731	0.576978
BAL062_00078	BAL062_00078	signal peptide,Bacterial protein of unknown function (DUF885)	0.301514	0.924666	-0.0993089	0.999778	0.0166792	0.962507
BAL062_00079	BAL062_00079	VirP protein,5'-nucleotidase,phosphoglycolate phosphatase,Predicted phosphatase,phosphoglycolate phosphatase, bacterial,haloacid dehalogenase-like hydrolase	0.645422	0.772582	0.81421	0.999778	-0.116774	0.55296
BAL062_00080	racE_1	glutamate racemase,Glutamate racemase 1,glutamate racemase,Xanthosine triphosphate pyrophosphatase,glutamate racemase,Asp/Glu/Hydantoin racemase	-0.00673409	1	-0.0832881	0.999778	-0.0248632	0.941378
BAL062_00083	pgpA	phosphatidylglycerophosphatase A,Phosphatidylglycerophosphatase A,phosphatidylglycerophosphatase A,Phosphatidylglycerophosphatase A	-3.53749	0.0352399	-3.28616	0.808127	-0.133815	0.633923
BAL062_00085	nusB	transcription antitermination protein NusB,N utilization substance protein B homolog,transcription antitermination protein NusB,transcription antitermination factor NusB,NusB family	XX	XX	XX	XX	0.0394469	0.984691
BAL062_00087	ribBA	3,4-dihydroxy-2-butanone 4-phosphate synthase,Riboflavin biosynthesis protein ribBA,bifunctional 3,4-dihydroxy-2-butanone 4-phosphate synthase/GTP cyclohydrolase II-like protein,3,4-dihydroxy-2-butanone-4-phosphate synthase,3,4-dihydroxy-2-butanone 4-phosphate synthase	-1.30389	0.000291852	-1.29672	0.0364743	0.203428	0.246035
BAL062_00089	serB	phosphoserine phosphatase SerB,Phosphoserine phosphatase,phosphoserine phosphatase,ACT domain-containing protein,phosphoserine phosphatase SerB,haloacid dehalogenase-like hydrolase	1.12843	0.636577	-0.447383	0.999778	-0.334745	0.0161374
BAL062_00090	BAL062_00090	hypothetical protein	0.659592	0.393366	-0.50857	0.999778	-0.0712923	0.730396
BAL062_00091	BAL062_00091	hypothetical protein	-0.647995	0.713797	-0.164588	0.999778	0.0446582	0.882938
BAL062_00092	dtd	D-tyrosyl-tRNA(Tyr) deacylase,D-tyrosyl-tRNA(Tyr) deacylase,D-tyrosyl-tRNA(Tyr) deacylase,D-tyrosyl-tRNA(Tyr) deacylase,D-Tyr-tRNA(Tyr) deacylase	0.223355	0.981752	-1.97681	0.918702	0.0989767	0.638136
BAL062_00093	pncB	nicotinate phosphoribosyltransferase,Nicotinate phosphoribosyltransferase 2,nicotinate phosphoribosyltransferase,nicotinate phosphoribosyltransferase,Nicotinate phosphoribosyltransferase (NAPRTase) family	-0.194677	0.972479	0.157062	0.999778	-0.0130993	0.97045
BAL062_00094	rhdA	thiosulfate sulfurtransferase,Thiosulfate sulfurtransferase,bifunctional thiosulfate sulfurtransferase/phosphatidylserine decarboxylase,Rhodanese-like domain	-0.373197	0.837691	-0.764924	0.775925	-0.243466	0.176596
BAL062_00096	fmdA	acetamidase/formamidase,Formamidase,Acetamidase/F ormamidase family	0.0382542	0.996026	-0.125578	0.999778	0.018125	0.959949
BAL062_00097	BAL062_00097	hypothetical protein	0.107549	0.999664	-0.400395	0.999778	-0.0808727	0.804137
BAL062_00098	BAL062_00098	accessory colonization factor AcfC,Accessory colonization factor AcfC, contains ABC-type periplasmic domain,molybdate ABC transporter, periplasmic molybdate-binding protein	-0.0393073	0.999664	0.0559638	0.999778	0.0372018	0.890051
BAL062_00099	BAL062_00099	Secretory lipase family protein,Predicted dienelactone hydrolase,Secretory lipase	0.209586	0.931401	-0.221199	0.999778	0.0739999	0.756322
BAL062_00100	phoR	phoR,Phosphate regulon sensor protein phoR,phosphate regulon sensor protein,Predicted periplasmic ligand-binding sensor domain,phosphate regulon sensor kinase PhoR,Histidine kinase-, DNA gyrase B-, and HSP90-like ATPase	-0.600737	0.881471	-1.22273	0.999778	-0.457832	0.000773269
BAL062_00101	phoB	positive response regulator for the pho regulon,autophosphorylates and phosphorylates sensor PhoR,Phosphate regulon transcriptional regulatory protein phoB,transcriptional regulator PhoB,Response regulator of citrate/malate metabolism,phosphate regulon transcriptional regulatory protein PhoB,Response regulator receiver domain	0.335549	0.981752	-1.52679	0.999778	-0.451323	0.0130064
BAL062_00102	BAL062_00102	Putative transcriptional regulator,DNA-binding transcriptional regulator EnvR,transcriptional repressor BetI	-0.619522	0.539242	-0.553431	0.999778	0.0512193	0.85158
BAL062_00103	BAL062_00103	short-chain dehydrogenase,Uncharacterized oxidoreductase SAV2478,short chain dehydrogenase,Uncharacterized conserved protein,acetoin reductases,short chain dehydrogenase	0.0471591	0.993576	-0.730057	0.999778	0.0437687	0.873516
BAL062_00104	mepA	Na+-driven multidrug efflux pump,Multidrug export protein mepA,multidrug efflux protein,MATE efflux family protein,MatE	-0.00540297	0.999664	-0.0938978	0.999778	-0.0210622	0.943988
BAL062_00105	ybdL	Putative aminotransferase,Methionine aminotransferase,methionine aminotransferase,Alanine-alpha-ketoisovalerate (or valine-pyruvate) aminotransferase,LL-diaminopimelate aminotransferase,Aminotransferase class I and II	-0.411367	0.688543	-0.610647	0.921199	0.0658577	0.780268
BAL062_00106	BAL062_00106	Predicted membrane protein,Protein of unknown function (DUF445)	-0.0480962	0.990852	-0.508129	0.999778	0.0779043	0.740141
BAL062_00107	BAL062_00107	hypothetical protein	0.724931	0.20771	0.54497	0.999778	0.117579	0.548779
BAL062_00108	BAL062_00108	Uncharacterized protein conserved in bacteria,Bacterial protein of unknown function (DUF924)	-0.326113	0.95423	0.029799	0.999778	0.0894204	0.69428
BAL062_00109	gshA	Gamma-glutamate-cysteine ligase,Glutamate--cysteine ligase,glutamate--cysteine ligase,glutamate--cysteine ligase,Glutamate-cysteine ligase	-3.26451	0.0147341	-3.7388	0.016811	-0.819854	8.29835e-12
BAL062_00110	dsbB	disulfide bond formation protein B,Disulfide oxidoreductase,disulfide bond formation protein B,Disulfide bond formation protein DsbB	0.361626	0.981105	-1.13074	0.999778	0.323425	0.0701386
BAL062_00111	BAL062_00111	Rhs element Vgr family protein,Uncharacterized protein conserved in bacteria,type VI secretion system Vgr family protein,Uncharacterized protein conserved in bacteria (DUF2345)	-0.117241	0.97804	0.0982457	0.999778	0.0831378	0.707083
BAL062_00112	BAL062_00112	metalloendopeptidase-like membrane protein,Glycyl-glycine endopeptidase ALE-1 precursor,membrane-bound lytic murein transglycosylase D,Membrane-bound metallopeptidase,Peptidase family M23	-0.113694	0.981752	-0.137046	0.999778	0.124154	0.527502
BAL062_00113	BAL062_00113	hypothetical protein	0.0208891	0.999664	-1.28411	0.999778	0.203538	0.356295
BAL062_00114	BAL062_00114	PGAP1-like protein,PGAP1-like protein	-0.151925	0.981752	0.329251	0.999778	0.121266	0.545322
BAL062_00115	BAL062_00115	putative esterase,esterase YqiA,Predicted esterase,Uncharacterised protein family (UPF0227)	0.247049	0.972479	0.174003	0.999778	0.0826553	0.733198
BAL062_00117	fabG_1	short-chain dehydrogenase,3-oxoacyl-[acyl-carrier-protein] reductase FabG,3-ketoacyl-(acyl-carrier-protein) reductase,Uncharacterized conserved protein,3-hydroxybutyrate dehydrogenase,short chain dehydrogenase	0.414832	0.743505	0.686017	0.971204	0.247827	0.0788063
BAL062_00118	allA	ureidoglycolate hydrolase,Ureidoglycolate hydrolase,ureidoglycolate hydrolase,Ureidoglycolate hydrolase	0.238361	0.972479	-1.3581	0.999778	0.19296	0.220964
BAL062_00119	BAL062_00119	allantoicase,allantoicase,Allantoicase,allantoica se,Allantoicase repeat	0.711411	0.514355	1.04758	0.310205	0.202972	0.19103
BAL062_00120	BAL062_00120	Putative flavoprotein monooxygenase acting on aromatic compound,6-hydroxynicotinate 3-monooxygenase precursor,hypothetical protein,salicylate 1-monooxygenase,FAD binding domain	-0.25347	0.919549	-0.614183	0.999778	0.0115828	0.973571
BAL062_00121	BAL062_00121	nucleoside-binding outer membrane protein,Nucleoside-specific channel-forming protein, Tsx	-0.381964	0.842674	0.586516	0.999778	0.0441706	0.863895
BAL062_00122	ygfU	Xanthine/uracil permease family,Putative purine permease ygfU,uracil transporter,xanthine permease,Permease family	0.547248	0.504527	0.241763	0.999778	0.0672784	0.765874
BAL062_00123	hiuH	transthyretin,5-hydroxyisourate hydrolase precursor,hydroxyisourate hydrolase,hydroxyisourate hydrolase,HIUase/Transthyretin family	0.224999	0.990852	0.628526	0.999778	0.213263	0.214659
BAL062_00124	uao	OHCU decarboxylase,Uric acid degradation bifunctional protein,putative OHCU decarboxylase,Uncharacterized protein conserved in bacteria,OHCU decarboxylase,OHCU decarboxylase	1.14493	0.140455	-0.00573572	0.999778	0.0428848	0.872461
BAL062_00125	BAL062_00125	Putative Polysaccharide deacetylase,putative urate catabolism protein,Polysaccharide deacetylase	-0.0918869	0.987525	-0.247459	0.999778	0.0614464	0.813656
BAL062_00126	BAL062_00126	Sigma 54 modulation protein / S30EA ribosomal protein,ribosomal subunit interface protein,Sigma 54 modulation protein / S30EA ribosomal protein	-0.431508	0.981752	-0.126057	0.999778	-0.0627403	0.829427
BAL062_00127	BAL062_00127	Ankyrin repeats (3 copies)	0.114211	0.990323	0.450667	0.999778	0.263237	0.0512289
BAL062_00128	BAL062_00128	signal peptide protein	0.426348	0.904743	-0.168309	0.999778	-0.0370709	0.894175
BAL062_00129	dsbD	thiol:disulfide interchange protein,Thiol:disulfide interchange protein DsbD precursor,thiol:disulfide interchange protein precursor,Thiol:disulfide interchange protein,thioredoxin,Disulphide bond corrector protein DsbC	-0.508123	0.444738	-0.325266	0.999778	-0.135822	0.474678
BAL062_00130	ycdT_1	diguanylate cyclase,Probable diguanylate cyclase YcdT,putative diguanylate cyclase YedQ,Response regulator containing a CheY-like receiver domain and a GGDEF domain,diguanylate cyclase (GGDEF) domain,GGDEF domain	0.29301	0.892297	-0.70595	0.999778	0.0707954	0.721381
BAL062_00131	est	esterase,Monoterpene epsilon-lactone hydrolase,acetyl esterase,alpha/beta hydrolase fold	-0.0109585	0.999664	0.119989	0.999778	0.0387749	0.878776
BAL062_00132	BAL062_00132	signal peptide,Uncharacterized protein conserved in bacteria,Uncharacterized protein conserved in bacteria (DUF2147)	-0.293192	0.972479	0.215754	0.999778	0.0300988	0.927251
BAL062_00133	yffB	arsenate reductase,hypothetical protein,putative reductase,Arsenate reductase and related proteins, glutaredoxin family,transcriptional regulator, Spx/MgsR family,ArsC family	-0.347874	0.892297	0.302458	0.999778	0.074373	0.742547
BAL062_00134	crc	catabolite repression control protein,Exodeoxyribonuclease,exodeoxyribonuclease III,Uncharacterized protein conserved in bacteria,exodeoxyribonuclease III (xth),Endonuclease/Exonuclease/phosphatase family	-0.218857	0.972479	0.318311	0.999778	0.0529188	0.816909
BAL062_00135	pyrE	orotate phosphoribosyltransferase,Orotate phosphoribosyltransferase,orotate phosphoribosyltransferase,orotate phosphoribosyltransferase,Phosphoribosyl transferase domain	-0.899262	0.179302	-1.50266	0.155218	0.249219	0.112334
BAL062_00136	fhuA_1	ferric siderophore receptor protein,Ferric hydroxamate uptake,ferrichrome receptor precursor protein,Outer membrane receptor for monomeric catechols,TonB-dependent siderophore receptor,TonB dependent receptor	-0.223342	0.924666	0.00960339	0.999778	0.0532778	0.837532
BAL062_00137	BAL062_00137	putative conserved small protein,Uncharacterized conserved small protein,Domain of unknown function (DUF1737)	-1.0752	0.972479	-1.52306	0.999778	-0.0461801	0.919589
BAL062_00138	gshB	glutathione synthetase,Glutathione synthetase,glutathione synthetase,Glutathione synthase/Ribosomal protein S6 modification enzyme (glutaminyl transferase),glutathione synthase,Prokaryotic glutathione synthetase, ATP-grasp domain	-2.43106	0.00211661	-2.44126	0.0777729	-0.47669	0.000221011
BAL062_00146	BAL062_00146	hypothetical protein	-0.558311	0.957717	-0.54078	0.999778	-0.438228	0.000162522
BAL062_00147	lytM_2	EsvJ,Glycyl-glycine endopeptidase lytM precursor,putative peptidase,Membrane-bound metallopeptidase,Peptidase family M23	-6.28012	0.000291852	-2.55364	0.0952455	-0.048136	0.881541
BAL062_00148	aceE	aceE,Pyruvate dehydrogenase E1 component,pyruvate dehydrogenase subunit E1,Pyruvate dehydrogenase complex, dehydrogenase (E1) component,pyruvate dehydrogenase (acetyl-transferring), homodimeric type,Transketolase, thiamine diphosphate binding domain	-2.63512	4.10948e-14	-2.45291	1.3238e-05	-0.202046	0.593023
BAL062_00149	BAL062_00149	Pyruvate/2-oxoglutarate dehydrogenase complex, dihydrolipoamide acyltransferase (E2) component-related enzyme,Dihydrolipoyllysine-residue acetyltransferase component of pyruvate dehydrogenase complex,dihydrolipoamide acetyltransferase,Acetyl/propionyl-CoA carboxylase, alpha subunit,dihydrolipoyllysine-residue acetyltransferase,2-oxoacid dehydrogenases acyltransferase (catalytic domain)	-2.66895	2.67828e-12	-2.69808	1.97597e-07	-0.228106	0.491106
BAL062_00150	BAL062_00150	hypothetical protein	-0.50627	0.932024	-0.908875	0.999778	0.121539	0.553505
BAL062_00151	BAL062_00151	Uncharacterized protein family UPF0016	-0.0177836	0.999664	-0.187607	0.999778	0.0678	0.790422
BAL062_00152	fhuA_2	TonB-dependent receptor protein,Ferric hydroxamate uptake,ferrichrome outer membrane transporter,Outer membrane receptor for monomeric catechols,TonB-dependent siderophore receptor,TonB dependent receptor	-0.0810855	0.984956	0.109201	0.999778	0.117113	0.545322
BAL062_00153	BAL062_00153	flavoprotein,Metallo-beta-lactamase superfamily	0.288484	0.953645	-0.0272316	0.999778	0.106512	0.569658
BAL062_00154	BAL062_00154	Putative ferredoxin,Flagellin N-methylase	0.435568	0.809843	-0.307655	0.999778	0.132706	0.408394
BAL062_00158	recJ	SsDNA exonuclease,Single-stranded-DNA-specific exonuclease recJ,ssDNA exonuclease RecJ,Uncharacterized protein conserved in bacteria,single-stranded-DNA-specific exonuclease RecJ,DHH family	0.136174	0.977188	-0.173292	0.999778	0.0729668	0.756322
BAL062_00159	BAL062_00159	omp25	-0.317345	0.96104	0.172878	0.999778	0.151505	0.472298
BAL062_00161	BAL062_00161	hypothetical protein	2.27626	0.641011	0.861895	0.999778	0.320568	0.356295
BAL062_00162	BAL062_00162	Putative transcriptional regulator,Helix-turn-helix domain	-0.383802	0.965227	-0.367918	0.999778	0.124331	0.558511
BAL062_00163	nemA	Xenobiotic reductase,N-ethylmaleimide reductase,N-ethylmaleimide reductase,mycofactocin system FadH/OYE family oxidoreductase 2,NADH:flavin oxidoreductase / NADH oxidase family	0.0286659	0.999664	-0.18555	0.999778	0.155954	0.380055
BAL062_00165	rsmE_1	rsmE,Ribosomal RNA small subunit methyltransferase E,16S ribosomal RNA methyltransferase RsmE,RNA methyltransferase, RsmE family,RNA methyltransferase	-0.0389488	0.993576	-0.418643	0.999778	0.0829677	0.73611
BAL062_00166	mscS_1	small-conductance mechanosensitive channel,Small-conductance mechanosensitive channel,mechanosensitive channel MscS,Mechanosensitive ion channel	0.204455	0.988916	-0.124348	0.999778	0.239162	0.104305
BAL062_00167	yhaI_1	Inner membrane protein yhaI,Predicted membrane protein,Protein of unknown function (DUF805)	-0.434677	0.904743	-0.689846	0.999778	0.0408318	0.875091
BAL062_00168	acsA_1	acetyl-CoA synthetase,Acetyl-coenzyme A synthetase,acetyl-CoA synthetase,Uncharacterized protein conserved in bacteria,acetate--CoA ligase,AMP-binding enzyme	-0.18304	0.937191	0.0261857	0.999778	0.119468	0.544881
BAL062_00169	BAL062_00169	Putative isochorismatase,nicotinamidase/pyrazinamidase,pyrimidine utilization protein B,Isochorismatase family	-1.69832	0.683505	1.04623	0.999778	0.286011	0.059274
BAL062_00170	lrpB	putative AsnC family alanine catabolic operon regulator,HTH-type transcriptional regulator lrpC,leucine-responsive transcriptional regulator	-0.482457	0.881678	0.263436	0.999778	0.165739	0.294227
BAL062_00171	BAL062_00171	mutator family transposase,Transposase and inactivated derivatives,Transposase, Mutator family	-0.364388	0.771466	-0.0480225	0.999778	0.140478	0.513787
BAL062_00172	ssuD_1	sulfonate monooxygenase (MsuD),Alkanesulfonate monooxygenase,alkanesulfonate monooxygenase,dimethyl sulfone monooxygenase SfnG,Luciferase-like monooxygenase	0.205763	0.957717	0.0522397	0.999778	0.156673	0.40257
BAL062_00173	ssuE	FMN reductase,FMN reductase (NADPH),NAD(P)H-dependent FMN reductase,Predicted flavoprotein,FMN reductase,NADPH-dependent FMN reductase	0.189225	0.981752	0.0304374	0.999778	0.252418	0.0962137
BAL062_00174	yhjB	two-component response regulator,Putative HTH-type transcriptional regulator yhjB,transcriptional regulator NarL,Response regulator,nitrogen regulation protein NR(I),Response regulator receiver domain	-0.279264	0.877263	-0.271626	0.999778	0.0317173	0.919589
BAL062_00175	BAL062_00175	hypothetical protein	0.500472	0.671842	-0.413473	0.999778	0.227847	0.130784
BAL062_00176	rpfC	Sensor protein,Sensory/regulatory protein RpfC,aerobic respiration control sensor protein ArcB,Predicted periplasmic ligand-binding sensor domain,TMAO reductase sytem sensor TorS,PAS fold	-0.218747	0.9022	-0.0133634	0.999778	0.077393	0.7446
BAL062_00177	yjcH_1	Inner membrane protein yjcH,Protein of unknown function, DUF485	-0.768937	0.931401	-0.184123	0.999778	0.266074	0.0974799
BAL062_00178	actP_1	acetate permease,Acetate transporter ActP,acetate permease,Predicted symporter,cation/acetate symporter ActP,Sodium:solute symporter family	0.109854	0.983578	-0.273132	0.999778	0.229393	0.130566
BAL062_00179	BAL062_00179	Ion channel	0.303364	0.957717	-0.129363	0.999778	0.160238	0.401118
BAL062_00180	betP_1	Putative high affinity choline transport protein,Glycine betaine transporter BetP,choline transport protein BetT,Dephospho-CoA kinase,transporter, betaine/carnitine/choline transporter (BCCT) family,BCCT family transporter	-0.276091	0.892297	-0.0659531	0.999778	0.188123	0.257261
BAL062_00181	BAL062_00181	34 kDa Outer Membrane Protein	1.27371	0.304305	2.01606	0.0538589	-0.0787451	0.787972
BAL062_00182	pleD_1	diguanylate cyclase,Stalked cell differentiation-controlling protein,response regulator PleD,Response regulator containing a CheY-like receiver domain and a GGDEF domain,diguanylate cyclase (GGDEF) domain,GGDEF domain	0.0103429	0.999664	-0.0720345	0.999778	0.122242	0.545322
BAL062_00183	BAL062_00183	KAP family P-loop domain-containing protein,Predicted ATPase (AAA+ superfamily),KAP family P-loop domain	0.696796	0.504774	0.771261	0.918702	0.211179	0.19123
BAL062_00184	uvrA	excinuclease ABC subunit A,Excinuclease ABC subunit A,excinuclease ABC subunit A,Predicted ABC-type transport system involved in lysophospholipase L1 biosynthesis, ATPase component,excinuclease ABC subunit A,ABC transporter	-0.0373373	0.993576	-0.551219	0.999778	0.196675	0.224749
BAL062_00185	nemR_1	Putative transcriptional regulator,HTH-type transcriptional repressor nemR,transcriptional regulator BetI,transcriptional repressor BetI,Bacterial regulatory proteins, tetR family	-1.03484	0.853711	0.368113	0.999778	0.123064	0.498744
BAL062_00186	qorA_1	NADPH:quinone reductase,Quinone oxidoreductase 1,quinone oxidoreductase, NADPH-dependent,putative NAD(P)H quinone oxidoreductase, PIG3 family,Zinc-binding dehydrogenase	-0.37979	0.809136	-0.404404	0.999778	0.108188	0.635984
BAL062_00187	BAL062_00187	Predicted membrane protein,Protein of unknown function (DUF1304)	-1.28603	0.713797	-0.739132	0.999778	0.165113	0.356295
BAL062_00188	ydgC	Membrane protein glpM,Inner membrane protein ydgC,hypothetical protein,Uncharacterized membrane protein required for alginate biosynthesis,GlpM protein	0.365165	0.954947	0.646446	0.999778	-0.00500214	0.992747
BAL062_00189	tenA	Putative transcriptional activator,Thiaminase-2,multifunctional hydroxymethylpyrimidine phosphokinase/4-amino-5-aminomethyl-2-methylpyrimidine hydrolase,TENA/THI-4/PQQC family	0.33493	0.887353	-0.777895	0.999778	0.195273	0.241457
BAL062_00190	BAL062_00190	Putative integral membrane protein,hypothetical protein,integral membrane protein, YkoY family,Protein of unknown function (DUF475)	-0.535435	0.44557	-0.011874	0.999778	-0.129474	0.545322
BAL062_00191	yajR	MFS family transporter,Inner membrane transport protein yajR,bicyclomycin/multidrug efflux system,Arabinose efflux permease,multidrug resistance protein,Major Facilitator Superfamily	-0.522831	0.717994	-0.506665	0.999778	0.125493	0.494732
BAL062_00193	BAL062_00193	Putative inner membrane protein,Predicted membrane protein,Branched-chain amino acid transport protein (AzlD)	0.0972361	0.992849	0.616575	0.999778	0.157579	0.385477
BAL062_00194	BAL062_00194	putative branched-chain amino acid permease (azaleucine resistance),azaleucine resistance protein AzlC,AzlC protein	0.088319	0.988711	0.300009	0.999778	0.151821	0.369641
BAL062_00195	sinR	transcriptional regulator,HTH-type transcriptional regulator sinR,anaerobic benzoate catabolism transcriptional regulator,transcriptional regulator, y4mF family,Helix-turn-helix	0.151634	0.981752	-0.713178	0.999778	0.0487241	0.863895
BAL062_00196	gabP_1	gabP,Gamma-aminobutyrate permease,gamma-aminobutyrate transporter,Amino acid transporters,GABA permease,Amino acid permease	0.0323307	0.996026	-0.111661	0.999778	0.175005	0.28992
BAL062_00197	gabR_1	Putative transcriptional regulator,HTH-type transcriptional regulatory protein gabR,transcriptional regulatory protein PtsJ,Transcriptional regulators,histidinol-phosphate transaminase,Aminotransferase class I and II	0.115843	0.981752	-0.264187	0.999778	0.143729	0.427318
BAL062_00198	gabT	4-aminobutyrate aminotransferase,4-aminobutyrate aminotransferase PuuE,4-aminobutyrate aminotransferase,4-aminobutyrate aminotransferase and related aminotransferases,4-aminobutyrate transaminase,Aminotransferase class-III	0.0820423	0.986671	-0.0572247	0.999778	0.064952	0.790487
BAL062_00199	gabD_1	gabD,Succinate-semialdehyde dehydrogenase [NADP(+)] GabD,succinate-semialdehyde dehydrogenase I,Delta 1-pyrroline-5-carboxylate dehydrogenase,succinate-semialdehyde dehydrogenase,Aldehyde dehydrogenase family	0.18897	0.931732	0.228436	0.999778	0.14314	0.451366
BAL062_00200	dmlR_2	Putative transcriptional regulator,D-malate degradation protein R,LysR family transcriptional regulator,ABC-type uncharacterized transport system, periplasmic component,putative choline sulfate-utilization transcription factor,LysR substrate binding domain	-0.795337	0.706828	0.0750368	0.999778	0.0336681	0.907948
BAL062_00201	ycaC_1	Hydrolase,hypothetical protein,nicotinamidase/pyrazinamidase,Isochorismatase family	-0.218453	0.981752	0.392384	0.999778	0.23888	0.0741858
BAL062_00202	yhhW_1	Pirin-like protein,Quercetin 2,3-dioxygenase,Pirin	0.557623	0.763099	-0.0486252	0.999778	0.118636	0.560287
BAL062_00203	BAL062_00203	putative NAD/FAD-binding protein,hypothetical protein,Monoamine oxidase,squalene-associated FAD-dependent desaturase,Flavin containing amine oxidoreductase	-2.92912	6.83405e-16	-1.65056	0.00462417	-1.10417	2.01464e-13
BAL062_00204	BAL062_00204	methyltransferase,Predicted O-methyltransferase,Mycolic acid cyclopropane synthetase	-0.562292	0.554407	0.483315	0.999778	0.104932	0.60728
BAL062_00205	BAL062_00205	Glutathione-dependent formaldehyde-activating GFA,Uncharacterized conserved protein,Glutathione-dependent formaldehyde-activating enzyme	-0.358736	0.855889	-1.158	0.672524	0.138959	0.493478
BAL062_00206	BAL062_00206	hypothetical protein	0.558149	0.984523	-0.590088	0.999778	0.226798	0.497213
BAL062_00208	ynfM_1	MFS family transporter,Inner membrane transport protein ynfM,putative 3-hydroxyphenylpropionic transporter MhpT,Argininosuccinate lyase,MFS transporter, aromatic acid:H+ symporter (AAHS) family,Major Facilitator Superfamily	0.00525364	0.999664	0.396033	0.999778	0.193267	0.285678
BAL062_00209	hcaR_1	transcriptional regulator,Hca operon transcriptional activator,DNA-binding transcriptional activator XapR,aminoethylphosphonate catabolism associated LysR family transcriptional regulator,LysR substrate binding domain	-0.101653	0.981752	0.0131502	0.999778	0.0753558	0.746336
BAL062_00210	BAL062_00210	DMT family permease,Predicted permease, DMT superfamily,carboxylate/amino acid/amine transporter,EamA-like transporter family	0.141343	0.981752	-0.0253944	0.999778	0.145018	0.41835
BAL062_00211	BAL062_00211	putative signal peptide-containing protein	0.0192619	0.999664	-1.36672	0.160379	0.126533	0.532292
BAL062_00212	BAL062_00212	putative signal peptide-containing protein	-0.407102	0.866201	-0.323012	0.999778	0.204412	0.177941
BAL062_00213	iolS	oxidoreductase,hypothetical protein,putative oxidoreductase,Predicted oxidoreductase,voltage-dependent potassium channel beta subunit,Aldo/keto reductase family	0.109939	0.986671	-0.486738	0.999778	0.173863	0.336543
BAL062_00214	adaA	AraC family transcriptional regulator,Methylphosphotriester-DNA--protein-cysteine S-methyltransferase,DNA-binding transcriptional regulator AraC,Adenosine deaminase,4-hydroxyphenylacetate catabolism regulatory protein HpaA,Helix-turn-helix domain	0.77897	0.0936527	-0.32282	0.999778	0.177612	0.218471
BAL062_00217	BAL062_00217	putative transcriptional regulator,probable dihydroxyacetone kinase regulator,Bacterial regulatory proteins, tetR family	0.834534	0.597091	-0.640737	0.999778	0.154087	0.432523
BAL062_00218	hcpC_1	Sel1 repeat protein,Putative beta-lactamase hcpC precursor,Sel1 repeat	-0.0481036	0.999664	-0.516241	0.999778	0.20564	0.238815
BAL062_00219	BAL062_00219	hypothetical protein	0.858391	0.659851	0.634496	0.999778	0.261346	0.0727411
BAL062_00220	BAL062_00220	hypothetical protein	-0.751314	0.51835	-0.0250983	0.999778	0.121797	0.527502
BAL062_00221	hxlR_1	Putative HTH-type transcriptional regulator,HTH-type transcriptional activator hxlR,HxlR-like helix-turn-helix	-1.10747	0.924666	-2.21268	0.999778	0.304342	0.0296226
BAL062_00222	ywrO	Putative NADPH oxidoreductase,General stress protein 14,glutathione-regulated potassium-efflux system ancillary protein KefG,Putative NADPH-quinone reductase (modulator of drug activity B),Flavodoxin-like fold	0.176845	0.981752	0.292769	0.999778	0.171988	0.345373
BAL062_00223	BAL062_00223	hypothetical protein	-0.318352	0.945058	-0.990795	0.999778	0.133869	0.40033
BAL062_00224	BAL062_00224	hypothetical protein	-0.334805	0.986671	0.841488	0.999778	0.211583	0.264599
BAL062_00226	BAL062_00226	putative potassium transport system protein kup,potassium transport protein Kup,Uroporphyrinogen-III decarboxylase,potassium uptake protein,K+ potassium transporter	-2.89312	0.313611	-2.10753	0.921199	-1.32014	1.74746e-16
BAL062_00227	BAL062_00227	signal peptide	-0.594973	0.838824	1.09493	0.470221	0.264157	0.0587596
BAL062_00228	nucA	Putative DNA/RNA non-specific endonuclease G protein,Nuclease precursor,DNA/RNA non-specific endonuclease	-0.799344	0.243686	-0.0620917	0.999778	0.0360656	0.901765
BAL062_00229	eamB_1	Transporter LysE family,Cysteine/O-acetylserine efflux protein,leucine export protein LeuE,homoserine/Threonine efflux protein,LysE type translocator	0.304801	0.936734	0.436056	0.999778	0.241927	0.114821
BAL062_00230	BAL062_00230	hypothetical protein	0.980059	0.887353	0.538975	0.999778	-0.00252175	0.999132
BAL062_00231	aqpZ2	aqpZ,Aquaporin Z 2,aquaporin Z,MIP family channel proteins,Major intrinsic protein	-0.137758	0.977194	-0.233551	0.999778	0.165259	0.33389
BAL062_00232	BAL062_00232	AraC-type DNA-binding domain-containing protein,DNA-binding transcriptional activator FeaR,Adenosine deaminase,YSIRK-targeted surface antigen transcriptional regulator,Arabinose-binding domain of AraC transcription regulator, N-term	-0.0403964	0.999664	0.398372	0.999778	0.161674	0.399172
BAL062_00233	BAL062_00233	hypothetical protein	-0.590179	0.703989	0.0306292	0.999778	0.093805	0.673472
BAL062_00234	hisF	imidazole glycerol phosphate synthase subunit HisF,Imidazole glycerol phosphate synthase subunit HisF,imidazole glycerol phosphate synthase subunit HisF,Imidazoleglycerol-phosphate synthase,imidazoleglycerol phosphate synthase, cyclase subunit,Histidine biosynthesis protein	0.0684252	0.988916	0.366297	0.999778	0.15059	0.419503
BAL062_00235	thrB	homoserine kinase,Homoserine kinase,homoserine kinase,homoserine kinase,Phosphotransferase enzyme family	-3.69447	8.79402e-05	-3.08134	0.033861	0.0889464	0.706184
BAL062_00236	BAL062_00236	Putative cold shock protein,Protein of unknown function (DUF1294)	-0.522446	0.892297	-0.349496	0.999778	0.112319	0.572068
BAL062_00237	BAL062_00237	transmembrane protein,Predicted membrane protein	-1.35272	0.133938	0.911306	0.808127	0.160405	0.403768
BAL062_00238	BAL062_00238	putative enzyme involved in biosynthesis of extracellular polysaccharides,Antibiotic biosynthesis monooxygenase	0.362228	0.983578	0.233371	0.999778	0.111182	0.646463
BAL062_00239	BAL062_00239	DMT family permease,putative DMT superfamily transporter inner membrane protein,carboxylate/amino acid/amine transporter,EamA-like transporter family	0.125819	0.986671	0.616007	0.999778	0.158947	0.40033
BAL062_00240	BAL062_00240	HTH-type transcriptional regulator,anaerobic benzoate catabolism transcriptional regulator,Predicted transcriptional regulator,transcriptional regulator, y4mF family,Helix-turn-helix	0.431412	0.794724	-0.285954	0.999778	-0.109974	0.590993
BAL062_00241	hisA	1-(5-phosphoribosyl)-5-[(5- phosphoribosylamino)methylideneamino] imidazole-4-carboxamide isomerase,1-(5-phosphoribosyl)-5-[(5-phosphoribosylamino)me thylideneamino] imidazole-4-carboxamide isomerase,1-(5-phosphoribosyl)-5-[(5-phosphoribosylamino)me thylideneamino] imidazole-4-carboxamide isomerase,Phosphoribosylformimino-5-aminoimidazole carboxamide ribonucleotide (ProFAR) isomerase,1-(5-phospho…	0.206898	0.957717	-0.904979	0.845544	0.209415	0.154776
BAL062_00242	BAL062_00242	Exonuclease putative,DNA polymerase I,Ribonuclease D,ribonuclease D,3'-5' exonuclease	0.858922	0.516141	0.244746	0.999778	0.172894	0.415095
BAL062_00243	yhaI_2	Inner membrane protein yhaI,Predicted membrane protein,Protein of unknown function (DUF805)	0.445524	0.713797	0.081435	0.999778	0.267119	0.056735
BAL062_00244	hisH1	hisH,Imidazole glycerol phosphate synthase subunit HisH 1,imidazole glycerol phosphate synthase subunit HisH,Imidazoleglycerol-phosphate synthase,imidazole glycerol phosphate synthase, glutamine amidotransferase subunit,Glutamine amidotransferase class-I	-0.66758	0.718428	0.206431	0.999778	0.180388	0.188166
BAL062_00245	hisB	imidazoleglycerol-phosphate dehydratase,Histidine biosynthesis bifunctional protein hisB,imidazoleglycerol-phosphate dehydratase,Imidazoleglycerol-phosphate dehydratase,Imidazoleglycerol-phosphate dehydratase	-0.914763	0.0279445	-0.631885	0.87771	0.111134	0.586742
BAL062_00246	BAL062_00246	acetyltransferase (GNAT) family protein	0.779074	0.925895	0.0076415	0.999778	-0.0813352	0.789931
BAL062_00249	ypeA	Putative acyltransferase,Acetyltransferase YpeA,putative acetyltransferase,Predicted acetyltransferase,ribosomal-protein-alanine acetyltransferase,Acetyltransferase (GNAT) family	-0.986432	0.924666	-1.86745	0.999778	0.0773733	0.797583
BAL062_00250	scpC	acetyl-CoA hydrolase/transferase,Propionyl-CoA:succinate CoA transferase,Acyl CoA:acetate/3-ketoacid CoA transferase,succinate CoA transferase,Acetyl-CoA hydrolase/transferase N-terminal domain	-0.879192	0.13203	-0.623314	0.918702	0.0533563	0.863895
BAL062_00253	yhgF	RNA binding S1 domain-containing protein,hypothetical protein,30S ribosomal protein S1,ribosomal protein S1,Tex-like protein N-terminal domain	0.397292	0.732784	-0.0786355	0.999778	0.154881	0.412688
BAL062_00254	ychM_1	sulfate permease,Putative sulfate transporter ychM,carbonic anhydrase,Carbonic anhydrase,sulfate permease,Sulfate transporter family	0.115674	0.982325	1.95403	0.0322591	0.191247	0.252613
BAL062_00255	acr1_1	Fatty acyl-CoA reductase,Fatty acyl-CoA reductase,short chain dehydrogenase,Uncharacterized conserved protein,3-hydroxybutyrate dehydrogenase,short chain dehydrogenase	-1.42612	2.1418e-05	-0.433786	0.999778	0.200771	0.313709
BAL062_00256	metY	homocysteine synthase,Methionine gamma-lyase,O-acetylhomoserine aminocarboxypropyltransferase,Protoheme ferro-lyase (ferrochelatase),O-acetylhomoserine aminocarboxypropyltransferase/cysteine synthase,Cys/Met metabolism PLP-dependent enzyme	0.0647475	0.988711	0.257804	0.999778	0.181546	0.286125
BAL062_00257	BAL062_00257	putative ABC transporter ATP-binding protein,Uncharacterized ABC transporter ATP-binding protein HI_1252,putative ABC transporter ATP-binding protein,ATP-dependent transcriptional regulator,ATP-binding cassette protein, ChvD family,ABC transporter	-1.44696	0.866129	-1.40348	0.999778	-0.119919	0.906341
BAL062_00258	BAL062_00258	Sel1 repeat protein,Sel1 repeat	-0.152689	0.984956	1.01948	0.497077	0.225764	0.162054
BAL062_00259	BAL062_00259	signal peptide,hypothetical protein	-0.136547	0.981752	-0.952977	0.999778	0.221094	0.13462
BAL062_00260	BAL062_00260	CzcI	-0.237441	0.957717	0.0563606	0.999778	0.0710289	0.7446
BAL062_00261	BAL062_00261	hypothetical protein	-0.220742	0.984523	0.285584	0.999778	0.164271	0.401986
BAL062_00262	BAL062_00262	Putative protein-S-isoprenylcysteine methyltransferase,Putative protein-S-isoprenylcysteine methyltransferase	-0.207538	0.990323	-1.83024	0.999778	0.113208	0.607116
BAL062_00263	BAL062_00263	putative component of the czc cation-efflux system (CzcI)	-0.30525	0.972479	-0.929397	0.999778	0.00581166	0.989007
BAL062_00264	czcC	Outer membrane protein,Cation efflux system protein CzcC,type I secretion outer membrane protein, TolC family,Outer membrane efflux protein	-0.562835	0.596027	0.097184	0.999778	0.111435	0.572718
BAL062_00265	czcB	membrane-fusion protein,Cation efflux system protein CzcB,copper/silver efflux system membrane fusion protein CusB,membrane fusion protein cluster 2 protein,HlyD family secretion protein	0.278148	0.924688	0.861194	0.556042	0.168747	0.286125
BAL062_00266	czcA_2	Putative silver efflux pump,Cation efflux system protein CzcA,multidrug efflux protein,heavy metal efflux pump, CzcA family,AcrB/AcrD/AcrF family	0.0276362	0.999664	-0.294024	0.999778	0.160802	0.371092
BAL062_00267	czcD_1	czcD,Cadmium, cobalt and zinc/H(+)-K(+) antiporter,zinc transporter ZitB,Predicted Co/Zn/Cd cation transporters,cation diffusion facilitator family transporter,Cation efflux family	-0.181625	0.962679	-0.248429	0.999778	0.0123227	0.972111
BAL062_00268	BAL062_00268	hypothetical protein	-0.0589706	0.999664	-0.278743	0.999778	0.114444	0.661984
BAL062_00269	BAL062_00269	hypothetical protein	-0.177662	0.973084	-0.408289	0.999778	0.135315	0.430412
BAL062_00272	BAL062_00272	PGAP1-like protein,PGAP1-like protein	-0.0576646	0.993576	0.791789	0.999778	-0.427364	0.00524683
BAL062_00273	lysP_1	amino acid transporter,Lysine-specific permease,S-methylmethionine transporter,Amino acid transporters,GABA permease,Amino acid permease	-0.501825	0.505449	-0.707396	0.685288	0.242089	0.109346
BAL062_00277	BAL062_00277	peptide signal	-0.485814	0.85074	-1.15166	0.999778	0.199744	0.205017
BAL062_00278	sbp_1	sulfate ABC transporter substrate-binding protein,Sulfate starvation-induced protein 2,sulfate transporter subunit,ABC-type sulfate transport system, periplasmic component,sulfate ABC transporter, sulfate-binding protein,Bacterial extracellular solute-binding protein	0.0471968	0.990852	0.39719	0.999778	0.0878191	0.689845
BAL062_00279	rsmH	S-adenosylmethionine methyltransferase,Ribosomal RNA small subunit methyltransferase H,16S rRNA m(4)C1402 methyltranserfase,S-adenosyl-methyltransferase MraW,MraW methylase family	-2.03539	0.364912	-1.41888	0.999778	0.123889	0.7446
BAL062_00285	BAL062_00285	hypothetical protein	-0.37791	0.953645	-1.62471	0.999778	0.209044	0.242404
BAL062_00286	rlmA	SAM-dependent methyltransferase,Ribosomal RNA large subunit methyltransferase A,23S rRNA methyltransferase A,Ribosomal protein L11 methylase,biotin biosynthesis protein BioC,Methyltransferase domain	-0.43367	0.641011	-0.291061	0.999778	0.105377	0.609533
BAL062_00287	mrcA	putative penicillin binding protein (PonA),Penicillin-binding protein 1A,penicillin-binding protein 1a,Membrane carboxypeptidase/penicillin-binding protein,penicillin-binding protein, 1A family,Transglycosylase	0.0193042	0.999664	0.258469	0.999778	-0.00530525	0.991546
BAL062_00288	BAL062_00288	Tfp pilus assembly protein, ATPase PilM,ethanolamine utilization protein EutJ,Ethanolamine utilization protein, possible chaperonin,type IV pilus assembly protein PilM,Competence protein A	0.534761	0.601878	-0.268442	0.999778	0.137259	0.451366
BAL062_00289	BAL062_00289	PilN,Fimbrial assembly protein (PilN)	0.251509	0.988711	1.19683	0.426224	0.230136	0.122402
BAL062_00290	BAL062_00290	protein PilO,Pilus assembly protein, PilO	-0.300585	0.924666	-0.765325	0.999778	0.140065	0.405114
BAL062_00291	BAL062_00291	PilP protein,Pilus assembly protein, PilP	0.291341	0.924666	0.473218	0.999778	0.0488431	0.863895
BAL062_00292	pilQ	HofQ,Type IV pilus biogenesis and competence protein pilQ precursor,putative outer membrane porin HofQ,Type II secretory pathway, component HofQ,type IV pilus secretin PilQ,Bacterial type II and III secretion system protein	0.0596224	0.990323	-0.699913	0.65741	0.158859	0.392873
BAL062_00293	aroK	aroK,Shikimate kinase 1,shikimate kinase,5-enolpyruvylshikimate-3-phosphate synthase,Shikimate kinase	XX	XX	XX	XX	0.100737	0.960433
BAL062_00295	BAL062_00295	signal peptide	-0.024516	0.999664	0.239729	0.999778	0.0149763	0.966255
BAL062_00296	gltB_1	glutamate synthase subunit alpha,Glutamate synthase [NADPH] large chain precursor,glutamate synthase subunit alpha,Uncharacterized conserved protein,formylmethanofuran dehydrogenase subunit C,Conserved region in glutamate synthase	0.119522	0.972479	-0.0112648	0.999778	0.13577	0.463995
BAL062_00297	gltD	glutamate synthase small chain,Glutamate synthase [NADPH] small chain,putative oxidoreductase Fe-S binding subunit,Alkyl hydroperoxide reductase, large subunit,glutamate synthase, small subunit,Pyridine nucleotide-disulphide oxidoreductase	0.0715948	0.986671	-0.362842	0.999778	0.199272	0.220964
BAL062_00298	BAL062_00298	metal-dependent hydrolase,Predicted metal-dependent hydrolase	-0.466436	0.808933	0.182508	0.999778	0.0688702	0.761844
BAL062_00299	BAL062_00299	signal peptide,LemA family	0.572101	0.728763	-0.563641	0.999778	0.126101	0.504513
BAL062_00300	BAL062_00300	beta-propeller domain-containing protein,Domain of unknown function (DUF477)	-0.52522	0.628825	0.48257	0.999778	0.168991	0.353983
BAL062_00301	BAL062_00301	Domain of unknown function (DUF477)	-0.0391795	0.999664	2.03826	0.775925	0.0500969	0.851776
BAL062_00302	pilA	Tfp pilus assembly protein, major pilin PilA,Strain PAO,putative major pilin subunit,Tfp pilus assembly protein, major pilin PilA,prepilin-type N-terminal cleavage/methylation domain,Pilin (bacterial filament)	-0.318064	0.987525	-0.265489	0.999778	0.0597872	0.831001
BAL062_00303	BAL062_00303	O-antigen ligase,Lipid A core - O-antigen ligase and related enzymes,O-Antigen ligase	0.410961	0.924666	-0.229167	0.999778	0.164196	0.360139
BAL062_00304	BAL062_00304	Lipid A core--O-antigen ligase,Lipid A core - O-antigen ligase and related enzymes,Domain of unknown function (DUF3366)	0.435923	0.905808	0.676434	0.999778	-0.658697	0.00275579
BAL062_00305	bfr_1	Bacterioferritin,Bacterioferritin,bacterioferriti n,Bacterioferritin (cytochrome b1),bacterioferritin,Ferritin-like domain	-0.49915	0.794703	-1.54073	0.782208	0.104241	0.586742
BAL062_00306	bfd	regulatory or redox component complexing with Bfr, in iron storage and mobility (BFD),Bacterioferritin-associated ferredoxin,bacterioferritin-associated ferredoxin,BFD-like [2Fe-2S] binding domain	-1.3741	0.892297	-4.72369	0.363951	0.00496807	0.996344
BAL062_00307	yabJ	YjgF family translation initiation inhibitor,Enamine/imine deaminase,putative endoribonuclease L-PSP,putative endoribonuclease L-PSP,Endoribonuclease L-PSP	-0.570505	0.719672	-0.425735	0.999778	-0.199447	0.18667
BAL062_00309	rpoZ	DNA-directed RNA polymerase subunit omega,DNA-directed RNA polymerase subunit omega,DNA-directed RNA polymerase subunit omega,DNA-directed RNA polymerase, omega subunit,RNA polymerase Rpb6	-1.63665	0.881471	0.38389	0.999778	-0.0359969	0.956917
BAL062_00312	fimT	pilin protein FimT,putative major pilin subunit,Tfp pilus assembly protein FimT,type II secretion system protein H,Type II transport protein GspH	-3.29928	0.444738	-0.451503	0.999778	-0.0321456	0.916979
BAL062_00313	BAL062_00313	type IV fimbrial biogenesis protein,Tfp pilus assembly protein PilV,type IV pilus modification protein PilV	-0.600212	0.866397	-0.0522875	0.999778	0.116422	0.569795
BAL062_00314	BAL062_00314	protein PilW,Tfp pilus assembly protein PilW,prepilin-type N-terminal cleavage/methylation domain	0.16792	0.962679	0.0334837	0.999778	0.0944822	0.655219
BAL062_00315	BAL062_00315	Putative type IV fimbrial biogenesis protein	-0.378362	0.972479	-1.91877	0.900596	-0.0310069	0.919941
BAL062_00316	BAL062_00316	protein PilY1,Tfp pilus assembly protein, tip-associated adhesin PilY1	0.0607699	0.988711	0.423523	0.999778	0.0943075	0.654628
BAL062_00317	xcpT_1	pilin like competence factor,PilD-dependent protein pddA,putative major pilin subunit,Tfp pilus assembly protein PilE,type II secretion system protein G	0.523096	0.743622	-8.66202	1.20833e-06	0.0268848	0.921437
BAL062_00318	comF	pilin like competence factor,Pilin,putative major pilin subunit,Tfp pilus assembly protein PilE,type II secretion system protein G,Prokaryotic N-terminal methylation motif	0.110236	0.999664	-2.09322	0.999778	0.051959	0.842368
BAL062_00323	lip	Lipase,Lactonizing lipase precursor,alpha/beta hydrolase fold	-0.0380003	0.999664	0.521863	0.999778	0.113428	0.607116
BAL062_00324	lifO	lipase chaperone,Lipase modulator,lipase chaperone,Proteobacterial lipase chaperone protein	-0.262195	0.990323	-0.0342716	0.999778	0.127496	0.580747
BAL062_00325	truB	tRNA pseudouridine 55 synthase,tRNA pseudouridine synthase B,tRNA pseudouridine synthase B,Pseudouridine synthase,tRNA pseudouridine(55) synthase,TruB family pseudouridylate synthase (N terminal domain)	0.146081	0.988513	-0.540584	0.999778	0.105199	0.584286
BAL062_00326	yfcA	permease,hypothetical protein,hypothetical protein,Sulfite exporter TauE/SafE	-0.15752	0.977188	-0.494153	0.999778	0.0255744	0.925589
BAL062_00327	BAL062_00327	hemerythrin,Alr3199 protein,Uncharacterized conserved protein	0.696633	0.972479	0.152041	0.999778	0.150619	0.463995
BAL062_00328	rhtA_1	DMT superfamily permease,Inner membrane transporter rhtA,threonine and homoserine efflux system,Predicted permease, DMT superfamily,carboxylate/amino acid/amine transporter,EamA-like transporter family	-0.277619	0.923523	0.360782	0.999778	0.0913145	0.686972
BAL062_00329	rhtA_2	DMT superfamily permease,Inner membrane transporter rhtA,threonine and homoserine efflux system,Predicted permease, DMT superfamily,carboxylate/amino acid/amine transporter,EamA-like transporter family	0.283157	0.892297	-0.0518866	0.999778	0.137728	0.492296
BAL062_00330	serA	D-3-phosphoglycerate dehydrogenase,D-3-phosphoglycerate dehydrogenase,D-3-phosphoglycerate dehydrogenase,Phosphoserine aminotransferase,phosphoglycerate dehydrogenase,D-isomer specific 2-hydroxyacid dehydrogenase, NAD binding domain	0.986726	0.554407	0.441468	0.999778	-0.0507862	0.873516
BAL062_00331	BAL062_00331	FAD/FMN-containing dehydrogenase,Uncharacterized FAD-linked oxidoreductase Rv2280,glycolate oxidase subunit GlcD,Fe-S oxidoreductase,glycolate oxidase, subunit GlcD,FAD linked oxidases, C-terminal domain	-1.02737	0.0448717	-0.651156	0.999778	-0.163542	0.356295
BAL062_00332	BAL062_00332	signal peptide	0.716848	0.400722	-0.305187	0.999778	-0.028309	0.91529
BAL062_00333	ygiN	Antibiotic biosynthesis monooxygenase family protein,Probable quinol monooxygenase ygiN,Antibiotic biosynthesis monooxygenase	-0.13313	0.987525	0.3455	0.999778	0.106704	0.607116
BAL062_00334	mdaB	putative NADPH-quinone reductase,Modulator of drug activity B,Putative NADPH-quinone reductase (modulator of drug activity B),Flavodoxin-like fold	-1.13892	0.179216	-0.43596	0.999778	0.031485	0.906341
BAL062_00335	BAL062_00335	signal peptide	-0.0755061	0.999664	-1.67806	0.999778	0.258133	0.278481
BAL062_00336	mdfA	mdfA,Chloramphenicol resistance pump Cmr,multidrug efflux system translocase MdfA,Arabinose efflux permease,drug resistance transporter, Bcr/CflA subfamily,Major Facilitator Superfamily	-0.68415	0.604788	0.0653842	0.999778	-0.298136	0.0129439
BAL062_00337	yccS_1	inner membrane protein yccS,Inner membrane protein yccS,Predicted membrane protein,TIGR01666 family membrane protein,FUSC-like inner membrane protein yccS	0.498532	0.757809	-0.832696	0.556042	0.113295	0.587403
BAL062_00338	sodC	superoxide dismutase (Cu-Zn),Superoxide dismutase [Cu-Zn] precursor,superoxide dismutase,Copper/zinc superoxide dismutase (SODC)	-1.14024	0.0294957	-0.283949	0.999778	0.127723	0.533488
BAL062_00339	ydiK	permease,hypothetical protein,putative inner membrane protein,sporulation integral membrane protein YtvI,Domain of unknown function DUF20	0.412148	0.849898	-0.231688	0.999778	0.0765326	0.784392
BAL062_00340	BAL062_00340	putative partition-related protein,Flp pilus assembly protein, ATPase CpaE,CobQ/CobB/MinD/ParA nucleotide binding domain	-1.33325	0.815534	-9.65039	0.00019816	0.0759085	0.778115
BAL062_00341	BAL062_00341	secreted endonuclease,Predicted secreted endonuclease distantly related to archaeal Holliday junction resolvase,Endonuclease related to archaeal Holliday junction resolvase	-0.477272	0.977018	0.996052	0.999778	-0.102087	0.724869
BAL062_00342	BAL062_00342	signal peptide	0.691034	0.867714	0.779497	0.999778	0.0679444	0.777913
BAL062_00343	BAL062_00343	signal peptide	-1.50774	0.611208	-0.53017	0.999778	0.103033	0.610902
BAL062_00344	BAL062_00344	SAM-dependent methyltransferase,hypothetical protein,Trans-aconitate methyltransferase,biotin biosynthesis protein BioC,Methyltransferase domain	-0.337601	0.892297	1.57143	0.43041	-0.0671553	0.753151
BAL062_00346	lysP_2	S-methylmethionine APC transporter,Lysine-specific permease,S-methylmethionine transporter,Amino acid transporters,GABA permease,Amino acid permease	0.314938	0.823971	-0.242018	0.999778	0.0614525	0.828675
BAL062_00347	gdhA_1	NAD-specific glutamate dehydrogenase; NADP-specific glutamate dehydrogenase,Glutamate dehydrogenase,glutamate dehydrogenase,Glutamate/Leucine/Phenylalanine/Valine dehydrogenase	-0.898243	0.0194424	-0.282453	0.999778	-0.118413	0.545322
BAL062_00348	astC	astC,Succinylornithine transaminase,bifunctional succinylornithine transaminase/acetylornithine transaminase,Ornithine/acetylornithine aminotransferase,succinylornithine transaminase family,Aminotransferase class-III	-0.263119	0.892297	-0.447868	0.999778	0.0504822	0.842845
BAL062_00349	aruG	astA,Arginine N-succinyltransferase subunit beta,arginine succinyltransferase,Succinylarginine dihydrolase,arginine N-succinyltransferase,Arginine N-succinyltransferase beta subunit	-1.02946	0.424238	-1.07242	0.864175	0.0491887	0.84751
BAL062_00350	astD	succinylglutamic semialdehyde dehydrogenase,N-succinylglutamate 5-semialdehyde dehydrogenase,succinylglutamic semialdehyde dehydrogenase,Delta 1-pyrroline-5-carboxylate dehydrogenase,succinylglutamic semialdehyde dehydrogenase,Aldehyde dehydrogenase family	-1.51608	0.0208687	-2.16005	0.389315	0.31891	0.0148177
BAL062_00351	astB	astB,N-succinylarginine dihydrolase,succinylarginine dihydrolase,Succinylarginine dihydrolase,succinylarginine dihydrolase,Succinylarginine dihydrolase	-1.89902	0.41086	-2.12066	0.356268	0.527314	1.55892e-05
BAL062_00352	astE	astE,Succinylglutamate desuccinylase,succinylglutamate desuccinylase,succinylglutamate desuccinylase,Succinylglutamate desuccinylase / Aspartoacylase family	-1.99836	5.67324e-09	-1.74505	0.440646	0.0282753	0.95056
BAL062_00353	BAL062_00353	signal peptide	0.302303	0.924688	0.314791	0.999778	0.0421548	0.872096
BAL062_00354	BAL062_00354	signal peptide	1.04624	0.892297	-1.05671	0.999778	0.122223	0.641293
BAL062_00355	aprE	alkaline protease,Subtilisin E precursor,type VII secretion-associated serine protease mycosin,Subtilase family	0.125957	0.981752	-0.0884429	0.999778	0.0505932	0.862448
BAL062_00356	BAL062_00356	Putative signal peptide-containing protein	0.518326	0.797362	0.0669834	0.999778	0.0277806	0.918185
BAL062_00357	BAL062_00357	putative signal peptide-containing protein	-0.427402	0.892297	0.510155	0.999778	0.0548078	0.837532
BAL062_00358	gltR_1	Putative transcriptional regulator,HTH-type transcriptional regulator gltR,DNA-binding transcriptional regulator IlvY,aminoethylphosphonate catabolism associated LysR family transcriptional regulator,LysR substrate binding domain	-0.647296	0.692874	3.02815	0.0251383	0.0153449	0.962946
BAL062_00359	yhbE	DMT family permease,Uncharacterized inner membrane transporter yhbE,putative DMT superfamily transporter inner membrane protein,Predicted permease, DMT superfamily,carboxylate/amino acid/amine transporter,EamA-like transporter family	0.245451	0.936895	0.544044	0.999778	0.0156699	0.962184
BAL062_00360	BAL062_00360	YCII-related domain protein,YCII-related domain	-9.49602	0.000261604	0.793225	0.999778	0.129681	0.810788
BAL062_00363	BAL062_00363	hypothetical protein	-0.719453	0.806345	-0.93915	0.999778	-0.101037	0.635688
BAL062_00364	BAL062_00364	Uncharacterized protein conserved in bacteria,Protein of unknown function (DUF1311)	-0.183778	0.972479	0.236819	0.999778	-0.102875	0.630188
BAL062_00365	BAL062_00365	DNA-binding protein,putative DNA modification/repair radical SAM protein	0.0849584	0.984956	0.438881	0.999778	0.0276384	0.919589
BAL062_00366	BAL062_00366	putative DNA metabolism protein,probable DNA metabolism protein	-0.793969	0.614813	-0.570966	0.999778	0.00708712	0.984691
BAL062_00367	BAL062_00367	HPP domain-containing protein,putative manganese-dependent inorganic pyrophosphatase,Predicted transcriptional regulator with C-terminal CBS domains,glycine betaine/L-proline transport ATP binding subunit,HPP family	-0.448596	0.641584	0.405709	0.999778	0.0271954	0.921755
BAL062_00368	BAL062_00368	putative stress-responsive transcriptional regulator,DNA-binding transcriptional activator PspC,phage shock protein C,PspC domain	0.559213	0.855254	0.747091	0.999778	0.0930045	0.675829
BAL062_00369	BAL062_00369	signal peptide	-0.0977581	0.989965	-0.609241	0.999778	-0.287192	0.039606
BAL062_00370	BAL062_00370	acyl-CoA dehydrogenase,Acyl-CoA dehydrogenase, short-chain specific,isovaleryl CoA dehydrogenase,Rubredoxin,cyclohexanecarboxyl-CoA dehydrogenase,Acetyl-CoA dehydrogenase C-terminal like	0.0147184	0.999664	-0.095329	0.999778	0.0716268	0.756322
BAL062_00371	BAL062_00371	signal peptide	-0.267826	0.927869	-0.349653	0.999778	-0.0707956	0.73023
BAL062_00374	BAL062_00374	signal peptide	0.193838	0.927067	0.0293786	0.999778	-0.0147132	0.966255
BAL062_00375	aroE	shikimate 5-dehydrogenase,Shikimate dehydrogenase,shikimate 5-dehydrogenase,5-enolpyruvylshikimate-3-phosphate synthase,shikimate 5-dehydrogenase,Shikimate dehydrogenase substrate binding domain	-3.65908	0.264686	-2.48867	0.886198	-0.342552	0.313709
BAL062_00379	suhB	inositol monophosphatase/fructose-1,6-bisphosphatase family protein,Inositol-1-monophosphatase,inositol monophosphatase,histidinol-phosphatase,Inositol monophosphatase family	-2.66916	3.67072e-06	-2.63056	0.00112226	0.0197124	0.959949
BAL062_00380	deaD	ATP-dependent RNA helicase,Cold-shock DEAD box protein A,ATP-dependent RNA helicase SrmB,Predicted transporter component,DEXH box helicase, DNA ligase-associated,DEAD/DEAH box helicase	-1.24282	0.168049	-0.937118	0.910569	-0.219523	0.266843
BAL062_00381	ttg2A	toluene tolerance efflux transporter (ABC superfamily, ATP-bind),Uncharacterized ABC transporter ATP-binding protein HI_1087,putative ABC transporter ATP-binding protein YrbF,ABC-type spermidine/putrescine transport systems, ATPase components,putative 2-aminoethylphosphonate ABC transporter, ATP-binding protein,ABC transporter	0.823975	0.328503	0.0450497	0.999778	0.508357	9.48472e-06
BAL062_00382	ttg2B	toluene tolerance efflux ABC transporter,Probable phospholipid ABC transporter permease protein mlaE,conserved hypothetical protein,Domain of unknown function DUF140	0.919532	0.555885	0.83732	0.999778	0.0230358	0.952904
BAL062_00383	ttg2C	toluene tolerance efflux transporter (ABC superfamily, PerI-bind),Probable phospholipid ABC transporter-binding protein mlaD,virulence factor Mce family protein,mce related protein	0.598051	0.764336	0.806424	0.999778	0.56645	0.000319464
BAL062_00384	mlaC	toluene tolerance protein (Ttg2D),Probable phospholipid-binding protein mlaC precursor,ABC transporter periplasmic binding protein MlaC,hopanoid biosynthesis associated membrane protein HpnM,Toluene tolerance, Ttg2	0.715373	0.743505	0.606339	0.999778	0.717063	1.53113e-07
BAL062_00385	BAL062_00385	Ttg2E,Predicted NTP binding protein (contains STAS domain),anti-anti-sigma factor	0.309749	0.992849	0.0440157	0.999778	0.176574	0.442554
BAL062_00386	corA_1	magnesium and cobalt transport protein,Magnesium transport protein CorA,magnesium/nickel/cobalt transporter CorA,magnesium and cobalt transport protein CorA,CorA-like Mg2+ transporter protein	-4.43519	0.104361	-4.91989	0.0793174	-0.856177	5.16225e-05
BAL062_00387	yvdD_1	Rossmann fold nucleotide-binding protein,LOG family protein yvdD,conserved hypothetical protein,Possible lysine decarboxylase	-0.635462	0.931732	0.502623	0.999778	-0.0056834	0.993215
BAL062_00388	mutT_1	NTP pyrophosphohydrolase,8-oxo-dGTP diphosphatase,nucleoside triphosphate pyrophosphohydrolase,mutator mutT protein,NUDIX domain	-0.147372	0.981752	-0.13271	0.999778	-0.0114316	0.973148
BAL062_00389	BAL062_00389	DNA transformation protein (ComF),DNA utilization protein GntX,comF family protein,Phosphoribosyl transferase domain	0.68635	0.641584	-0.189155	0.999778	-0.0308268	0.914167
BAL062_00390	recG	protein RecG,ATP-dependent DNA helicase recG,ATP-dependent DNA helicase RecG,Superfamily II DNA/RNA helicase required for DNA uptake (late competence protein),ATP-dependent DNA helicase RecG,DEAD/DEAH box helicase	-0.7473	0.972479	-3.37837	0.233816	-0.667972	0.00170875
BAL062_00391	BAL062_00391	nucleoside-diphosphate-sugar epimerase,Putative NADH-flavin reductase	-0.389992	0.881471	-0.71861	0.999778	0.00726642	0.986339
BAL062_00392	BAL062_00392	RND type efflux pump involved in aminoglycoside resistance (adeT)	0.0338879	0.999664	0.731475	0.769654	-0.0526599	0.820545
BAL062_00394	tesB	acyl-CoA thioesterase II,Acyl-CoA thioesterase 2,acyl-CoA thioesterase II,acyl-CoA thioesterase II,Acyl-CoA thioesterase	-0.182331	0.981752	1.01949	0.52359	-0.0208292	0.952904
BAL062_00395	gltP_1	sodium:dicarboxylate symporter,Glutamate-aspartate carrier protein,glutamate/aspartate:proton symporter,Sodium:dicarboxylate symporter family	-0.653113	0.304918	0.0293777	0.999778	-0.153211	0.430412
BAL062_00396	BAL062_00396	metal-dependent hydrolase,Predicted metal-dependent hydrolase	0.124517	0.981752	0.259831	0.999778	-0.085966	0.71232
BAL062_00398	nsrR	transcriptional regulator,HTH-type transcriptional repressor NsrR,transcriptional repressor NsrR,Rrf2 family protein,Transcriptional regulator	0.740635	0.972479	-7.71333	0.00400899	-0.134597	0.691907
BAL062_00399	hmp_1	Putative flavohemoprotein,Nitric oxide dioxygenase,bifunctional nitric oxide dioxygenase/dihydropteridine reductase 2,Globin	0.244881	0.924666	-0.347974	0.999778	-0.169587	0.381413
BAL062_00400	BAL062_00400	ATPase,Ornithine/acetylornithine aminotransferase,type IV secretion/conjugal transfer ATPase, VirB4 family,Bacterial protein of unknown function (DUF853)	-0.242897	0.892297	-0.108274	0.999778	-0.223645	0.132095
BAL062_00401	metC	beta-cystathionase,Cystathionine beta-lyase,cystathionine beta-lyase,cystathionine beta-lyase,Cys/Met metabolism PLP-dependent enzyme	0.223291	0.897197	-0.289326	0.999778	-0.131284	0.495336
BAL062_00402	guaA_1	GMP synthase glutamine amidotransferase subunit,GMP synthase [glutamine-hydrolyzing],glutamine amidotransferase,Uncharacterized protein conserved in bacteria,GMP synthase (glutamine-hydrolyzing), N-terminal domain,Glutamine amidotransferase class-I	-0.429735	0.962679	-0.00607512	0.999778	-0.0913422	0.732992
BAL062_00431	ethA_1	flavoprotein,FAD-containing monooxygenase EthA,glutamate synthase subunit beta,Lysine/ornithine N-monooxygenase,putative bacillithiol system oxidoreductase, YpdA family,Flavin-binding monooxygenase-like	0.358574	0.786209	-0.286882	0.999778	-0.124019	0.55296
BAL062_00432	fadE	acyl coenzyme A dehydrogenase,Acyl-CoA dehydrogenase, short-chain specific,putative acyl-CoA dehydrogenase,Rubredoxin,cyclohexanecarboxyl-CoA dehydrogenase,Acyl-CoA dehydrogenase, C-terminal domain	-0.133064	0.981752	-0.948242	0.533549	0.0598205	0.902825
BAL062_00434	BAL062_00434	hypothetical protein	0.106277	0.999664	-0.640194	0.999778	-0.223596	0.607116
BAL062_00435	BAL062_00435	hypothetical protein	-8.12127	0.0032688	-8.15671	0.0118532	-0.252948	0.732992
BAL062_00436	BAL062_00436	hypothetical protein	-0.85203	0.100523	-0.00523483	0.999778	-0.291372	0.038373
BAL062_00437	BAL062_00437	membrane protein,rhombosortase,Rhomboid family	-0.00100996	1	0.172293	0.999778	-0.245463	0.150167
BAL062_00438	BAL062_00438	Putative integral membrane protein,TRAP-type C4-dicarboxylate transport system, small permease component,TRAP transporter, DctM subunit,DctM-like transporters	-0.344182	0.749887	0.0411701	0.999778	-0.247789	0.0727411
BAL062_00439	BAL062_00439	signal peptide	-0.808931	0.936734	-0.562543	0.999778	-0.27879	0.113637
BAL062_00440	BAL062_00440	metal-binding protein (CHP02443) family protein,conserved hypothetical protein,Probable metal-binding protein (DUF2387)	0.138646	0.991679	-1.11721	0.999778	-0.44163	0.0183905
BAL062_00441	prlC_1	oligopeptidase A,Oligopeptidase A,oligopeptidase A,Zn-dependent oligopeptidases,oligoendopeptidase, M3 family,Peptidase family M3	-0.132046	0.980829	-0.0216453	0.999778	-0.297678	0.0346067
BAL062_00442	rnr	Exoribonuclease R,Ribonuclease R,exoribonuclease R,Exoribonuclease II,ribonuclease R,RNB domain	-0.69264	0.952607	-0.625573	0.999778	-0.948763	3.37168e-16
BAL062_00446	BAL062_00446	phosphoserine phosphatase,ACT domain-containing protein,HAD hydrolase, family IB,haloacid dehalogenase-like hydrolase	0.134767	0.986671	0.777088	0.913852	-0.284799	0.0455999
BAL062_00447	BAL062_00447	outer membrane protein A precursor (190 kDa antigen)	-0.0878539	0.987525	-0.122849	0.999778	-0.333012	0.00647528
BAL062_00449	BAL062_00449	oxidoreductase-like nitroreductase,Nitroreductase family	0.117144	0.987525	0.258123	0.999778	-0.30798	0.0107916
BAL062_00450	BAL062_00450	hypothetical protein	-0.312217	0.869119	-0.433918	0.999778	-0.223564	0.197332
BAL062_00451	ycgM	2-keto-4-pentenoate hydratase,hypothetical protein,hypothetical protein,2-keto-4-pentenoate hydratase/2-oxohepta-3-ene-1,7-dioic acid hydratase (catechol pathway),4-hydroxyphenylacetate degradation bifunctional isomerase/decarboxylase, C-terminal subunit,Fumarylacetoacetate (FAA) hydrolase family	0.28648	0.855254	0.224359	0.999778	-0.282051	0.0668929
BAL062_00452	ripA_1	AraC family transcriptional regulator,HTH-type transcriptional repressor of iron proteins A,transcriptional activator FtrA,Adenosine deaminase,YSIRK-targeted surface antigen transcriptional regulator,Helix-turn-helix domain	0.775882	0.924666	-0.14427	0.999778	-0.210687	0.189154
BAL062_00453	yijE_1	DMT family permease,Uncharacterized inner membrane transporter yiJE,putative DMT superfamily transporter inner membrane protein,Predicted permease, DMT superfamily,carboxylate/amino acid/amine transporter,EamA-like transporter family	-0.209501	0.977188	-0.294896	0.999778	-0.238708	0.136568
BAL062_00454	yihY	Rbn,hypothetical protein,ribonuclease BN/unknown domain fusion protein,YihY family inner membrane protein,Ribonuclease BN-like family	0.374838	0.789209	0.354879	0.999778	-0.138102	0.509846
BAL062_00455	wrbA_1	tryptophan repressor binding protein,Trp repressor-binding protein,NAD(P)H:quinone oxidoreductase,NAD(P)H:quinone oxidoreductase, type IV,NADPH-dependent FMN reductase	-0.0150327	0.999664	-0.374162	0.999778	-0.151209	0.368332
BAL062_00456	xpt	xanthine phosphoribosyltransferase,Xanthine phosphoribosyltransferase,xanthine phosphoribosyltransferase,xanthine phosphoribosyltransferase,Phosphoribosyl transferase domain	-0.512979	0.922078	0.430447	0.999778	-0.252906	0.0752317
BAL062_00457	BAL062_00457	Protein of unknown function (DUF3108)	-1.39189	0.841414	-0.302801	0.999778	-0.630094	2.68055e-08
BAL062_00458	BAL062_00458	hypothetical protein	-6.18647	0.0114572	-4.32975	0.289773	-2.06103	6.48488e-26
BAL062_00459	BAL062_00459	TonB-like protein,TonB family C-terminal domain,Gram-negative bacterial tonB protein	-0.319079	0.943521	-0.0730107	0.999778	-0.285896	0.0398639
BAL062_00461	ybeZ	phoL,PhoH-like protein,hypothetical protein,Predicted ATPase related to phosphate starvation-inducible protein PhoH,PhoH-like protein	-0.142863	0.980829	0.154025	0.999778	-0.159829	0.390727
BAL062_00462	miaB	(dimethylallyl)adenosine tRNA methylthiotransferase,(Dimethylallyl)adenosine tRNA methylthiotransferase MiaB,(dimethylallyl)adenosine tRNA methylthiotransferase,tRNA-i(6)A37 thiotransferase enzyme MiaB,Radical SAM superfamily	-0.585618	0.781286	-1.13202	0.999778	-0.598479	1.09238e-08
BAL062_00463	slt_1	lytic murein transglycosylase, soluble (Slt),Soluble lytic murein transglycosylase precursor,lytic murein transglycosylase,Transglycosylase SLT domain	-0.455921	0.450409	-0.317728	0.999778	-0.38657	0.00342222
BAL062_00464	BAL062_00464	ribonuclease I,Ribonuclease I,Ribonuclease T2 family	-1.12054	0.614813	-1.32596	0.999778	-1.43836	4.78146e-16
BAL062_00466	BAL062_00466	Protein of unknown function (DUF2789)	-8.23901	0.00016217	-0.352386	0.999778	-0.548061	0.028321
BAL062_00467	BAL062_00467	hypothetical protein	-0.587925	0.757809	-0.46148	0.999778	-0.338772	0.00439528
BAL062_00468	BAL062_00468	proline hydroxylase,Predicted proline hydroxylase,2OG-Fe(II) oxygenase superfamily	0.42845	0.855889	-0.311958	0.999778	-0.289687	0.0766721
BAL062_00469	BAL062_00469	external DNA catabolism protein,hypothetical protein,Protein involved in catabolism of external DNA,Protein of unknown function (DUF519)	-1.48633	0.512174	-1.99706	0.971204	-0.9786	3.07951e-14
BAL062_00471	BAL062_00471	hypothetical protein	0.0749104	0.988711	0.535054	0.999778	-0.224643	0.147364
BAL062_00474	BAL062_00474	hypothetical protein	-9.52797	0.000239692	-9.56351	0.00261311	-0.353526	0.453264
BAL062_00475	BAL062_00475	hypothetical protein	-0.0572406	0.999664	-0.182711	0.999778	-0.256627	0.0987112
BAL062_00476	BAL062_00476	acyl-CoA dehydrogenase,Acyl-CoA dehydrogenase, short-chain specific,putative acyl-CoA dehydrogenase,Rubredoxin,cyclohexanecarboxyl-CoA dehydrogenase,Acyl-CoA dehydrogenase, C-terminal domain	0.243951	0.914269	0.215225	0.999778	-0.278355	0.0617154
BAL062_00477	kstR2_1	TetR family transcriptional regulator,HTH-type transcriptional repressor KstR2,transcriptional regulator BetI,transcriptional repressor BetI,Bacterial regulatory proteins, tetR family	0.528385	0.924666	0.663295	0.999778	-0.267956	0.0728349
BAL062_00478	BAL062_00478	Protein of unknown function (DUF1446)	-0.0923144	0.988916	-0.0722923	0.999778	-0.350392	0.00576812
BAL062_00479	fabG_2	dehydrogenase,3-oxoacyl-[acyl-carrier-protein] reductase FabG,short chain dehydrogenase,Uncharacterized conserved protein,3-oxoacyl-[acyl-carrier-protein] reductase,short chain dehydrogenase	-0.280877	0.984956	-0.366764	0.999778	-0.396887	0.00149586
BAL062_00480	accD5	Acetyl-CoA carboxylase,Probable propionyl-CoA carboxylase beta chain 5,acetyl-CoA carboxylase carboxyltransferase subunit alpha,Acetyl-CoA carboxylase, carboxyltransferase component (subunits alpha and beta),methylmalonyl-CoA decarboxylase alpha subunit,Carboxyl transferase domain	0.349932	0.840121	0.0899773	0.999778	-0.265337	0.0487652
BAL062_00481	BAL062_00481	Acyl-CoA dehydrogenase,Acyl-CoA dehydrogenase, short-chain specific,putative acyl-CoA dehydrogenase,Rubredoxin,cyclohexanecarboxyl-CoA dehydrogenase,Acyl-CoA dehydrogenase, C-terminal domain	0.247604	0.925895	0.882031	0.845078	-0.305541	0.0128546
BAL062_00482	echA8_1	Enoyl-CoA hydratase,Probable enoyl-CoA hydratase echA8,enoyl-CoA hydratase,phenylacetate degradation probable enoyl-CoA hydratase PaaB,Enoyl-CoA hydratase/isomerase family	0.191928	0.972787	-0.489233	0.999778	-0.338634	0.00156101
BAL062_00483	accA1_1	Biotin carboxyl carrier protein,Acetyl-/propionyl-coenzyme A carboxylase alpha chain,pyruvate carboxylase,Acetyl/propionyl-CoA carboxylase, alpha subunit,acetyl-CoA carboxylase, biotin carboxylase subunit,Carbamoyl-phosphate synthase L chain, ATP binding domain	-0.176505	0.981752	0.0679811	0.999778	-0.338399	0.00493603
BAL062_00484	BAL062_00484	hypothetical protein	-0.0783099	0.990323	-0.264956	0.999778	-0.281613	0.0538876
BAL062_00485	sspB	sspB,Stringent starvation protein B,ClpXP protease specificity-enhancing factor,Stringent starvation protein B	-0.811704	0.854438	-0.115507	0.999778	-0.3979	0.00282643
BAL062_00486	sspA	sspA,Stringent starvation protein A,stringent starvation protein A,maleylacetoacetate isomerase,Glutathione S-transferase, N-terminal domain	-0.320785	0.954947	-0.170074	0.999778	-0.27147	0.0883846
BAL062_00490	ksgA	dimethyladenosine transferase,Ribosomal RNA small subunit methyltransferase A,16S ribosomal RNA methyltransferase KsgA/Dim1 family protein,Dimethyladenosine transferase (rRNA methylation),dimethyladenosine transferase,Ribosomal RNA adenine dimethylase	-3.35914	0.217817	-4.94714	0.238296	-0.57029	0.093363
BAL062_00491	apaH	apaH,Bis(5'-nucleosyl)-tetraphosphatase, symmetrical,diadenosine tetraphosphatase,Predicted kinase,bis(5'-nucleosyl)-tetraphosphatase (symmetrical),Calcineurin-like phosphoesterase	-0.924105	0.209334	-1.29334	0.13797	-0.244478	0.112652
BAL062_00492	BAL062_00492	signal peptide,Uncharacterized protein conserved in bacteria,Uncharacterized protein conserved in bacteria (DUF2147)	0.37018	0.927211	-0.104362	0.999778	-0.326285	0.0217451
BAL062_00493	cidB_1	LrgB family protein,Holin-like protein CidB,hypothetical protein,Cytidylyltransferase,conserved hypothetical protein,LrgB-like family	0.068747	0.990852	0.373288	0.999778	-0.344025	0.00588765
BAL062_00494	BAL062_00494	hypothetical protein	0.437346	0.924666	-0.183167	0.999778	-0.322467	0.0251395
BAL062_00495	hflX	GTP-binding protein,GTP-binding protein HflX,GTPase HflX,Predicted GTPase,GTP-binding protein HflX,GTPase of unknown function	0.367149	0.718428	-0.0311244	0.999778	-0.410625	0.00126428
BAL062_00496	BAL062_00496	Putative acyltransferase,2-acyl-glycerophospho-ethanolamine acyltransferase,1-acylglycerol-3-phosphate O-acyltransferases,Acyltransferase	0.411096	0.829681	0.621143	0.988021	-0.300684	0.0249388
BAL062_00497	cls_1	phospholipase D,Cardiolipin synthase,cardiolipin synthetase,cardiolipin synthase,Phospholipase D Active site motif	0.550924	0.591682	0.779615	0.567209	-0.472898	2.27533e-05
BAL062_00498	BAL062_00498	phosphohydrolase,Uncharacterized metallophosphoesterase Cj0846,phosphodiesterase YaeI,Calcineurin-like phosphoesterase superfamily domain	-0.764483	0.394793	-0.178738	0.999778	-0.462078	7.56201e-05
BAL062_00499	psaB	OmpA/MotB protein,Photosystem I P700 chlorophyll a apoprotein A2,putative outer membrane lipoprotein,Outer membrane protein and related peptidoglycan-associated (lipo)proteins,type VI secretion system OmpA/MotB family protein,OmpA family	0.283435	0.944235	0.066995	0.999778	-0.264057	0.0962137
BAL062_00500	yfiN	diguanylate cyclase,Probable diguanylate cyclase YfiN,putative inner membrane diguanylate cyclase,MHYT domain (predicted integral membrane sensor domain),diguanylate cyclase (GGDEF) domain,GGDEF domain	-0.622958	0.555885	-0.360416	0.999778	-0.331488	0.00337078
BAL062_00501	BAL062_00501	hypothetical protein	-0.39307	0.813362	0.331783	0.999778	-0.378963	0.0027288
BAL062_00504	pdhD	Putative pyridine nucleotide-disulfide oxidoreductase, class I,Dihydrolipoyl dehydrogenase,dihydrolipoamide dehydrogenase,dihydrolipoyl dehydrogenase,Pyridine nucleotide-disulphide oxidoreductase	-0.194628	0.972479	-0.204197	0.999778	-0.333136	0.00574648
BAL062_00505	BAL062_00505	Ig domain-containing protein,Bacterial Ig-like domain (group 1)	0.290769	0.856539	0.277325	0.999778	-0.283464	0.0451869
BAL062_00506	BAL062_00506	sulfide dehydrogenase (flavocytochrome C),Uncharacterized protein conserved in bacteria,conserved hypothetical protein,Putative phosphatase (DUF442)	-0.923455	0.906157	-1.11735	0.999778	-0.45061	0.000580214
BAL062_00507	BAL062_00507	alpha/beta fold family hydrolase,hypothetical protein,Uncharacterized conserved protein,exosortase A system-associated hydrolase 1,Alpha/beta hydrolase family	0.267885	0.957717	-0.976519	0.917407	-0.264244	0.0912238
BAL062_00508	trxC	Thioredoxin C-3,Thioredoxin-2,thioredoxin 2,Thiol:disulfide interchange protein,thioredoxin,Thioredoxin	0.506728	0.892297	-0.958265	0.999778	-0.216027	0.167761
BAL062_00509	BAL062_00509	Putative acyl-CoA thioester hydrolase,Uncharacterized acyl-CoA thioester hydrolase HI_0827,acyl-CoA esterase,Uncharacterized protein, possibly involved in aromatic compounds catabolism,Thioesterase superfamily	-1.12165	0.931732	-11.8376	5.9001e-05	-0.182875	0.358551
BAL062_00510	BAL062_00510	Uncharacterized protein, possibly involved in aromatic compounds catabolism	-0.062633	0.999664	-1.06113	0.999778	-0.134481	0.497213
BAL062_00511	BAL062_00511	nucleotide-binding protein,hypothetical protein,putative nucleotide-binding protein,Arsenate reductase and related proteins, glutaredoxin family,Protein of unknown function (DUF520)	0.062208	0.999664	0.53914	0.999778	-0.0896194	0.75298
BAL062_00512	BAL062_00512	rhodanese domain protein,molybdopterin biosynthesis protein MoeB,Uncharacterized conserved protein,Rhodanese-like domain	2.69004	0.0571313	0.378559	0.999778	-0.255257	0.0653129
BAL062_00513	mnmC	tRNA U-34 5-methylaminomethyl-2-thiouridine biosynthesis protein,tRNA 5-methylaminomethyl-2-thiouridine biosynthesis bifunctional protein MnmC,bifunctional tRNA (mnm(5)s(2)U34)-methyltransferase/FAD-dependent cmnm(5)s(2)U34 oxidoreductase,Uncharacterized conserved protein,tRNA U-34 5-methylaminomethyl-2-thiouridine biosynthesis protein MnmC, C-terminal domain,Protein of unknown function (DUF752)	0.378015	0.771141	-0.378737	0.999778	-0.304471	0.00512435
BAL062_00514	BAL062_00514	SH3 domain protein	-12.7711	8.44358e-15	-12.8066	4.47641e-08	-1.04254	0.00131436
BAL062_00515	yciI	YciI-like protein,hypothetical protein,YciI-like protein,YCII-related domain	-11.9301	9.6974e-08	-11.9656	5.74337e-05	-1.01045	7.91105e-05
BAL062_00517	BAL062_00517	Putative phosphoesterase,error-prone DNA polymerase,Histidinol phosphatase and related hydrolases of the PHP family,PHP domain	0.180724	0.991207	0.868542	0.999778	-0.223827	0.204154
BAL062_00518	BAL062_00518	Predicted membrane protein,Bestrophin, RFP-TM, chloride channel	0.321743	0.892297	-0.0474911	0.999778	-0.415818	0.0177975
BAL062_00519	BAL062_00519	DNA repair protein,hypothetical protein,hypothetical protein,DNA repair protein RadC,Protein of unknown function (DUF2466)	-0.15467	0.977188	3.92461	0.00725748	-0.253577	0.0550643
BAL062_00524	tgt	tgt,Queuine tRNA-ribosyltransferase,queuine tRNA-ribosyltransferase,queuine tRNA-ribosyltransferase,Queuine tRNA-ribosyltransferase	-1.37249	0.0606748	-2.06412	0.0793174	-0.422862	0.00114961
BAL062_00525	BAL062_00525	LemA family,LemA family	-0.393501	0.962004	0.0683984	0.999778	-0.197328	0.28748
BAL062_00526	BAL062_00526	hypothetical protein	0.40107	0.86925	-0.755453	0.999778	-0.248254	0.0979598
BAL062_00527	queA	S-adenosylmethionine--tRNA ribosyltransferase-isomerase,S-adenosylmethionine:tRNA ribosyltransferase-isomerase,S-adenosylmethionine:tRNA ribosyltransferase-isomerase,S-adenosylmethionine:tRNA-ribo syltransferase-isomerase (queuine synthetase),S-adenosylmethionine:tRNA ribosyltransferase-isomerase,Queuosine biosynthesis protein	-0.35378	0.855889	-0.629059	0.966035	-0.233197	0.116235
BAL062_00529	BAL062_00529	integrase/recombinase,site-specific tyrosine recombinase XerC,Site-specific recombinase XerD,tyrosine recombinase XerD,Phage integrase family	0.777624	0.523515	-0.246702	0.999778	-0.263396	0.0556384
BAL062_00530	BAL062_00530	hypothetical protein	-0.677276	0.93874	0.361682	0.999778	-0.211037	0.251277
BAL062_00531	BAL062_00531	hypothetical protein	1.18321	0.719078	0.336118	0.999778	-0.11277	0.756322
BAL062_00532	exoX_1	DNA exonuclease X,Exodeoxyribonuclease 10,exodeoxyribonuclease X,exonuclease, DNA polymerase III, epsilon subunit family,Exonuclease	0.107655	0.990852	-1.03588	0.999778	-0.121186	0.556613
BAL062_00533	ssb_2	single-strand binding protein (helix-destabilizing protein),Helix-destabilizing protein,single-stranded DNA-binding protein,single-stranded DNA-binding protein,Single-strand binding protein family	-0.0964154	0.999664	-1.07372	0.999778	-0.258435	0.301343
BAL062_00534	BAL062_00534	hypothetical protein	-1.06177	0.931732	-0.568213	0.999778	-0.208522	0.278481
BAL062_00535	BAL062_00535	hypothetical protein	0.129658	0.989079	0.584489	0.999778	-0.153255	0.401815
BAL062_00536	BAL062_00536	hypothetical protein	0.27672	0.972479	1.06651	0.818494	-0.122465	0.618579
BAL062_00537	BAL062_00537	hypothetical protein	0.443565	0.984523	0.941005	0.999778	-0.0321415	0.959949
BAL062_00538	BAL062_00538	Phage-like protein,DNA primase (bacterial type),DNA primase	0.033475	0.993576	0.36307	0.999778	-0.150175	0.408394
BAL062_00539	BAL062_00539	hypothetical protein	-5.65508	0.0194424	-0.118654	0.999778	-0.266371	0.43021
BAL062_00541	BAL062_00541	hypothetical protein	-0.846946	0.972479	-0.680993	0.999778	-0.00843986	0.995613
BAL062_00542	BAL062_00542	hypothetical protein	1.20167	0.539142	0.917391	0.999778	-0.170103	0.353983
BAL062_00543	BAL062_00543	hypothetical protein	-7.7814	0.00060252	-10.7523	0.000462981	-0.357924	0.117642
BAL062_00545	BAL062_00545	Protein of unknown function (DUF2511)	0.739629	0.924666	0.466417	0.999778	-0.147987	0.474678
BAL062_00546	BAL062_00546	ACR protein,hypothetical protein,Uncharacterised ACR, COG2135	0.467215	0.892297	-0.0934777	0.999778	-0.119907	0.579954
BAL062_00547	umuD_1	DNA polymerase V component,hypothetical protein,DNA polymerase V subunit UmuD,repressor LexA,Peptidase S24-like	0.0920377	0.999664	-0.768973	0.999778	-0.152601	0.495336
BAL062_00548	umuC_1	DNA polymerase V, subunit C,hypothetical protein,DNA polymerase V subunit UmuC,Nucleotidyltransferase/DNA polymerase involved in DNA repair,impB/mucB/samB family	0.134538	0.982547	-0.494942	0.999778	-0.0718412	0.75298
BAL062_00549	BAL062_00549	hypothetical protein	0.103602	0.993576	-0.441052	0.999778	0.0780406	0.753546
BAL062_00550	BAL062_00550	phage-like protein,conjugal transfer protein TraR,phage/conjugal plasmid C-4 type zinc finger protein, TraR family,Prokaryotic dksA/traR C4-type zinc finger	-8.98896	0.000778379	-0.761667	0.999778	-0.308241	0.493629
BAL062_00551	BAL062_00551	phage-like protein,Ogr/Delta-like zinc finger	0.503412	0.972479	0.818686	0.999778	-0.0710493	0.863895
BAL062_00552	BAL062_00552	phage-related late control gene protein (GPD-like),Phage protein D,Phage late control gene D protein (GPD)	0.2295	0.972479	0.480231	0.999778	-0.0551362	0.835685
BAL062_00553	BAL062_00553	phage-like protein; phage tail protein (GPU_like),Phage protein U,Phage P2 GpU	0.496494	0.764751	-0.698563	0.999778	-0.0744288	0.726313
BAL062_00554	BAL062_00554	phage-related membrane protein,Phage-related minor tail protein,phage tail tape measure protein, TP901 family, core region,Phage-related minor tail protein	0.442565	0.711428	-0.146141	0.999778	-0.141024	0.490301
BAL062_00555	BAL062_00555	phage-related tail protein (GPE+E'-like),Phage tail protein E	0.46459	0.924666	0.897192	0.988021	-0.11252	0.640025
BAL062_00556	BAL062_00556	phage-related major tail tube protein (FII-like),phage major tail tube protein,Phage tail tube protein FII	-0.315098	0.981105	-0.230425	0.999778	-0.352861	0.0415168
BAL062_00557	BAL062_00557	phage-related major tail sheath protein ( FI-like),Phage tail sheath protein	0.0302247	0.999664	-0.429299	0.999778	-0.096313	0.586742
BAL062_00558	BAL062_00558	hypothetical protein	0.213983	0.995853	-10.8818	0.000394819	-0.033963	0.959949
BAL062_00559	BAL062_00559	hypothetical protein	0.323798	0.860638	-0.348684	0.999778	-0.0268561	0.921755
BAL062_00562	BAL062_00562	phage-like tail fiber protein	0.346749	0.82019	-0.485557	0.999778	-0.0592675	0.814991
BAL062_00563	BAL062_00563	phage tail protein,Bacteriophage P2-related tail formation protein,phage tail protein I,Phage tail protein (Tail_P2_I)	0.655412	0.806345	0.00850839	0.999778	-0.102614	0.65344
BAL062_00564	BAL062_00564	phage-related baseplate assembly protein (GPJ-like),Baseplate J-like protein	0.245095	0.949062	-0.217064	0.999778	-0.0770228	0.7446
BAL062_00565	BAL062_00565	phage-related baseplate assembly protein (GPW-like),Gene 25-like lysozyme	-0.0914508	0.992849	-0.35404	0.999778	-0.153149	0.494977
BAL062_00566	BAL062_00566	phage-related baseplate protein (GPV-like),Phage P2 baseplate assembly protein gpV,phage baseplate assembly protein V,Phage-related baseplate assembly protein	0.469237	0.876003	0.256064	0.999778	0.0524292	0.834307
BAL062_00567	BAL062_00567	phage-related tail completion protein (GPS-like),phage virion morphogenesis protein,Phage virion morphogenesis family	0.0328817	0.999664	-0.0637059	0.999778	-0.08215	0.725714
BAL062_00568	BAL062_00568	phage-related tail completion protein (GPR-like),P2 phage tail completion protein R (GpR)	0.59056	0.709128	-0.631586	0.999778	-0.0533675	0.847335
BAL062_00569	BAL062_00569	phage-related cell wall hydrolase,spore cortex-lytic enzyme,Protein of unknown function (DUF3380)	-0.298246	0.957717	-0.0611968	0.999778	0.0586208	0.813656
BAL062_00570	BAL062_00570	phage-related membrane protein,Protein of unknown function (DUF754)	0.674045	0.944235	-1.76818	0.999778	0.0272274	0.963106
BAL062_00571	BAL062_00571	phage-related membrane protein	0.522513	0.842674	-1.44702	0.921199	-0.0550912	0.834307
BAL062_00572	BAL062_00572	phage-related tail protein (GPX-like),Phage Tail Protein X	-0.385023	0.988916	-2.44918	0.999778	0.124807	0.679459
BAL062_00573	BAL062_00573	phage-related capsid completion protein,Phage head completion protein (GPL)	-0.274063	0.990323	-0.754233	0.999778	-0.184408	0.598337
BAL062_00574	BAL062_00574	Phage small terminase subunit,Phage small terminase subunit	0.30691	0.986671	1.17921	0.894229	-0.0244519	0.952904
BAL062_00575	BAL062_00575	phage-related capsid protein (GPN-like),phage major capsid protein, P2 family,Phage major capsid protein, P2 family	0.0477929	0.993913	0.770012	0.820254	-0.0697198	0.7446
BAL062_00576	BAL062_00576	phage-related capsid scaffolding protein (GPO-like),Phage capsid scaffolding protein (GPO) serine peptidase	-0.19663	0.972479	-0.292587	0.999778	-0.171953	0.272986
BAL062_00577	BAL062_00577	phage-related terminase, ATPase subunit (GPP-like),Uncharacterized conserved protein,Terminase-like family	-0.0271747	0.999664	0.141223	0.999778	-0.0873031	0.722624
BAL062_00578	BAL062_00578	phage-related portal vertex protein (GPQ-like),phage portal protein, PBSX family,Phage portal protein	-0.6537	0.743505	-0.2229	0.999778	-0.0115256	0.975746
BAL062_00579	BAL062_00579	hypothetical protein	-0.376721	0.962679	-0.991861	0.999778	-0.0459471	0.882267
BAL062_00580	bvgS	Signal transduction histidine kinase,Virulence sensor protein BvgS precursor,hybrid sensory kinase in two-component regulatory system with RcsB and YojN,Predicted periplasmic ligand-binding sensor domain,TMAO reductase sytem sensor TorS,Histidine kinase-, DNA gyrase B-, and HSP90-like ATPase	0.106302	0.983578	0.0445351	0.999778	-0.0280826	0.919371
BAL062_00581	glnE	glnE,Glutamate-ammonia-ligase adenylyltransferase,bifunctional glutamine-synthetase adenylyltransferase/deadenyltransferase,UTP:GlnB (protein PII) uridylyltransferase,Glutamate-ammonia ligase adenylyltransferase	-0.0852868	0.984523	0.347231	0.999778	0.0500595	0.85158
BAL062_00582	ilvE	branched-chain amino acid aminotransferase,Branched-chain-amino-acid aminotransferase,branched-chain amino acid aminotransferase,Branched-chain amino acid aminotransferase/4-amino-4-deoxychorismate lyase,branched-chain amino acid aminotransferase,Aminotransferase class IV	-0.486015	0.713797	-0.324349	0.999778	-0.0720386	0.775051
BAL062_00584	BAL062_00584	glycosyltransferase,Uncharacterized protein conserved in bacteria	-0.182439	0.984956	-0.5387	0.999778	-0.806834	4.52619e-13
BAL062_00585	icaB	putative polysaccharide deacetylase,Poly-beta-1,6-N-acetyl-D-glucosamine N-deacetylase precursor,outer membrane N-deacetylase,poly-beta-1,6-N-acetyl-D-glucosamine N-deacetylase PgaB,Polysaccharide deacetylase	2.43724	0.264243	2.13829	0.941034	-1.64334	2.06946e-07
BAL062_00586	lpsC	lipopolysaccharide core biosynthesis glycosyl transferase LpsC,SPBc2 prophage-derived glycosyltransferase SunS,putative glycosyl transferase,transferase 2, rSAM/selenodomain-associated,Glycosyl transferase family 2	1.037	0.429762	0.786866	0.999778	-0.616099	3.69209e-07
BAL062_00587	BAL062_00587	glycosyltransferase,UDP-D-galactose:(glucosyl)lip opolysaccharide-1,6-D-galactosyltransferase,sugar transferase, PEP-CTERM/EpsH1 system associated,Glycosyl transferases group 1	0.541095	0.743505	0.663337	0.999778	-0.408137	0.00411884
BAL062_00588	BAL062_00588	hypothetical protein	2.39472	1.55236e-05	-0.243929	0.999778	-0.6854	6.21382e-06
BAL062_00589	BAL062_00589	glycosyltransferase involved in LPS biosynthesis,Glycosyltransferase family 25 (LPS biosynthesis protein)	0.39629	0.972479	0.928658	0.999778	-0.255117	0.19777
BAL062_00590	BAL062_00590	hypothetical protein	-0.405951	0.905808	-0.83282	0.999778	-0.217569	0.24713
BAL062_00591	BAL062_00591	hypothetical protein	0.906251	0.931732	1.59936	0.999778	0.0326884	0.959949
BAL062_00592	sacB	Putative glycosyl transferase,Capsular polysaccharide phosphotransferase SacB	-2.3919	0.772582	-2.0868	0.999778	-0.0385551	0.912633
BAL062_00594	BAL062_00594	hypothetical protein	-0.866531	0.856539	-0.0408586	0.999778	-0.0267371	0.919941
BAL062_00595	BAL062_00595	TonB-dependent receptor,Probable TonB-dependent receptor NMB0964 precursor,vitamin B12/cobalamin outer membrane transporter,Outer membrane cobalamin receptor protein,TonB-dependent heme/hemoglobin receptor family protein,TonB dependent receptor	0.286563	0.881471	-0.148941	0.999778	-0.0598304	0.811191
BAL062_00596	BAL062_00596	phospholipase D,cardiolipin synthetase,cardiolipin synthase	0.807148	0.305146	-0.189964	0.999778	-1.06995	4.99927e-12
BAL062_00597	BAL062_00597	hypothetical protein	0.173571	0.984956	0.260343	0.999778	-0.0181475	0.957887
BAL062_00598	BAL062_00598	signal peptide,Predicted integral membrane protein,Domain of unknown function (DUF3315)	-0.0631952	0.999664	-0.169686	0.999778	-0.0645962	0.80894
BAL062_00599	psiE	phosphate-starvation-inducible E,hypothetical protein,phosphate-starvation-inducible protein PsiE,Predicted membrane protein,Phosphate-starvation-inducible E	-1.3679	0.924688	-0.0366019	0.999778	0.0685705	0.862448
BAL062_00600	gst	Putative Glutathione S-transferase,Glutathione S-transferase GST-4.5,glutathionine S-transferase,maleylacetoacetate isomerase,Glutathione S-transferase, C-terminal domain	0.0955549	0.984956	-0.069602	0.999778	-0.0554839	0.834436
BAL062_00601	dmlR_3	Putative transcriptional regulator,D-malate degradation protein R,LysR family transcriptional regulator,ABC-type uncharacterized transport system, periplasmic component,D-serine deaminase transcriptional activator,LysR substrate binding domain	-0.266528	0.961255	0.531051	0.999778	-0.0552099	0.830445
BAL062_00602	acdA	acyl-CoA dehydrogenase,Acyl-CoA dehydrogenase, short-chain specific,putative acyl-CoA dehydrogenase,Rubredoxin,cyclohexanecarboxyl-CoA dehydrogenase,Acetyl-CoA dehydrogenase C-terminal like	-0.406925	0.641011	-0.584392	0.904637	-0.00518581	0.989199
BAL062_00603	acdB	acyl-CoA dehydrogenase,Acyl-CoA dehydrogenase, short-chain specific,isovaleryl CoA dehydrogenase,Rubredoxin,cyclohexanecarboxyl-CoA dehydrogenase,Acetyl-CoA dehydrogenase C-terminal like	0.0939322	0.983578	-0.258343	0.999778	-0.057826	0.822256
BAL062_00604	BAL062_00604	acid shock protein	-0.661086	0.881678	-0.615747	0.999778	-0.050383	0.851776
BAL062_00605	baeS	kinase sensor component of a two component signal transduction system,Signal transduction histidine-protein kinase BaeS,signal transduction histidine-protein kinase BaeS,Predicted periplasmic ligand-binding sensor domain,phosphate regulon sensor kinase PhoR,Histidine kinase-, DNA gyrase B-, and HSP90-like ATPase	-0.355991	0.931732	-0.876167	0.971204	-0.0651419	0.791794
BAL062_00606	baeR	OmpR family transcriptional regulator,Transcriptional regulatory protein BaeR,DNA-binding transcriptional regulator BaeR,Response regulator of citrate/malate metabolism,phosphate regulon transcriptional regulatory protein PhoB,Response regulator receiver domain	-0.0455855	0.999664	-0.0990614	0.999778	-0.00269625	0.999132
BAL062_00607	BAL062_00607	hypothetical protein,Uncharacterized conserved protein,Uncharacterized ACR, YdiU/UPF0061 family	0.164683	0.962004	1.98841	0.118156	-0.114427	0.586742
BAL062_00608	BAL062_00608	fatty acid desaturase,Fatty acid desaturase	-0.437713	0.715095	-0.55035	0.971204	-0.0644185	0.863895
BAL062_00609	BAL062_00609	signal peptide,META domain	-0.330248	0.957717	-0.453812	0.999778	0.0145462	0.966255
BAL062_00610	ugpQ	Putative glycerophosphodiester phosphodiesterase,Glycerophosphoryl diester phosphodiesterase,cytoplasmic glycerophosphodiester phosphodiesterase,Membrane domain of membrane-anchored glycerophosphoryl diester phosphodiesterase,Glycerophosphoryl diester phosphodiesterase family	0.0282205	0.999664	0.0643488	0.999778	0.0522552	0.828675
BAL062_00611	yvqK	Putative cobalamin adenosyltransferase,Cob(I)yrinic acid a,c-diamide adenosyltransferase,Uncharacterized conserved protein,ATP:cob(I)alamin adenosyltransferase,Cobalamin adenosyltransferase	-0.533802	0.972479	0.0382617	0.999778	-0.169624	0.427318
BAL062_00612	btuB	Vitamin B12 receptor,Outer membrane cobalamin translocator,vitamin B12/cobalamin outer membrane transporter,Outer membrane cobalamin receptor protein,TonB-dependent vitamin B12 receptor,TonB dependent receptor	-0.350034	0.771141	0.00280168	0.999778	-0.0423192	0.872096
BAL062_00614	trpF	N-(5'-phosphoribosyl)anthranilate isomerase,N-(5'-phosphoribosyl)anthranilate isomerase,N-(5'-phosphoribosyl)anthranilate isomerase,Phosphoribosylanthranilate isomerase,N-(5'phosphoribosyl)anthranilate (PRA) isomerase	0.0149125	0.999664	0.0870828	0.999778	-0.00585455	0.98754
BAL062_00615	trpB_1	trpB,Tryptophan synthase beta chain,tryptophan synthase subunit beta,Tryptophan synthase alpha chain,tryptophan synthase, beta subunit,Pyridoxal-phosphate dependent enzyme	-0.569621	0.591682	-1.27513	0.0527819	0.139561	0.554191
BAL062_00616	BAL062_00616	Domain of Unknown Function (DUF1543)	0.133187	0.981752	0.156255	0.999778	-0.147797	0.334999
BAL062_00617	BAL062_00617	Protein of unknown function (DUF2804)	0.0953147	0.988711	-0.801765	0.988021	0.0271445	0.919559
BAL062_00618	BAL062_00618	metal-dependent hydrolase,Predicted metal-dependent hydrolase	-0.172031	0.984523	-0.408063	0.999778	-0.0525415	0.834307
BAL062_00619	BAL062_00619	AraC-type DNA-binding domain-containing protein,DNA-binding transcriptional activator FeaR,Adenosine deaminase,YSIRK-targeted surface antigen transcriptional regulator,Arabinose-binding domain of AraC transcription regulator, N-term	-0.624081	0.816992	-0.682647	0.999778	-0.0624099	0.812822
BAL062_00620	trpA	trpA,Tryptophan synthase alpha chain,tryptophan synthase subunit alpha,Tryptophan synthase alpha chain,tryptophan synthase, alpha subunit,Tryptophan synthase alpha chain	-12.1339	2.12181e-120	-9.61515	2.96773e-08	-1.61632	1.43196e-21
BAL062_00623	BAL062_00623	protein tolA,Uncharacterized protein conserved in bacteria,Sporulation related domain	0.262597	0.936734	-0.459497	0.999778	0.134426	0.522773
BAL062_00624	BAL062_00624	putative phosphatase,Protein tyrosine/serine phosphatase,Dual specificity phosphatase, catalytic domain	-0.314602	0.984523	0.485968	0.999778	-0.0132777	0.972111
BAL062_00625	Y2aiiA	Zn-dependent hydrolase,N-acyl homoserine lactonase,Metallo-beta-lactamase superfamily	0.723718	0.250583	0.516391	0.999778	0.12131	0.463995
BAL062_00626	ahpC_1	alkyl hydroperoxide reductase/thiol specific antioxidant/Mal allergen,Alkyl hydroperoxide reductase subunit C,peroxiredoxin,peroxiredoxin,AhpC/TSA family	0.0621804	0.992849	-0.323282	0.999778	-0.11768	0.545322
BAL062_00628	BAL062_00628	signal peptide	-0.509654	0.972479	-0.381044	0.999778	0.216246	0.35967
BAL062_00629	yhjE_1	major facilitator superfamily transporter,Inner membrane metabolite transport protein yhjE,shikimate transporter,Transposase and inactivated derivatives,MFS transporter, metabolite:H+ symporter (MHS) family protein,Sugar (and other) transporter	-0.16131	0.972479	0.176774	0.999778	-0.0175954	0.959949
BAL062_00630	yqfA	hemolysin III,hypothetical protein,hemolysin,Predicted membrane protein, hemolysin III homolog,channel protein, hemolysin III family,Haemolysin-III related	0.679562	0.339749	0.315104	0.999778	0.0367866	0.873516
BAL062_00631	BAL062_00631	methyltransferase	-1.37838	0.925895	0.518725	0.999778	0.17491	0.736137
BAL062_00632	BAL062_00632	Putative methyltransferase,Methyltransferase TRM13	-0.386428	0.9022	0.29592	0.999778	-0.000711322	1
BAL062_00633	BAL062_00633	histone acetyltransferase HPA2,hypothetical protein,putative acyltransferase,Predicted acetyltransferase involved in intracellular survival and related acetyltransferases,putative N-acetyltransferase, MSMEG_0567 N-terminal domain family,Acetyltransferase (GNAT) family	0.234315	0.958489	-0.17773	0.999778	0.0163403	0.962946
BAL062_00634	BAL062_00634	alpha-beta hydrolase family esterase,Patatin-like phospholipase	0.778938	0.424238	-0.224125	0.999778	-0.0709542	0.776292
BAL062_00635	BAL062_00635	hypothetical protein	0.57656	0.971194	0.74148	0.999778	-0.136197	0.493629
BAL062_00636	fadJ	3-hydroxyacyl-CoA dehydrogenase,Fatty acid oxidation complex subunit alpha,multifunctional fatty acid oxidation complex subunit alpha,Predicted nucleic-acid-binding protein containing a Zn-ribbon,fatty oxidation complex, alpha subunit FadJ,3-hydroxyacyl-CoA dehydrogenase, NAD binding domain	0.196605	0.972479	0.173891	0.999778	0.0363596	0.899541
BAL062_00637	fadA_1	acetyl-CoA acetyltransferase,Putative acyltransferase Rv0859,acetyl-CoA acetyltransferase,Uncharacterized protein, possibly involved in aromatic compounds catabolism,acetyl-CoA C-acetyltransferase,Thiolase, N-terminal domain	0.254689	0.924666	0.122021	0.999778	-0.00497495	0.989949
BAL062_00639	frc_1	acyl-CoA transferases/carnitine dehydratase,Formyl-coenzyme A transferase,putative CoA-transferase,Predicted acyl-CoA transferases/carnitine dehydratase,formyl-CoA transferase,CoA-transferase family III	0.210659	0.972479	-0.0326033	0.999778	-0.00903484	0.979201
BAL062_00640	oprB_1	porin B,Outer membrane protein D1,Carbohydrate-selective porin,Carbohydrate-selective porin, OprB family	0.160065	0.972479	-0.856881	0.805909	-0.0469635	0.863895
BAL062_00641	gcd	glucose dehydrogenase,Quinoprotein glucose dehydrogenase,outer membrane biogenesis protein BamB,Glucose dehydrogenase,membrane-bound PQQ-dependent dehydrogenase, glucose/quinate/shikimate family,PQQ enzyme repeat	-0.743028	0.0435155	-0.443166	0.999778	-0.110293	0.572704
BAL062_00642	cysI	sulfite reductase,Sulfite reductase [ferredoxin],ferredoxin-nitrite reductase,Sulfite reductase, beta subunit (hemoprotein),precorrin-3B synthase,Nitrite and sulphite reductase 4Fe-4S domain	-0.616867	0.27154	-0.593745	0.921199	-0.0655557	0.807687
BAL062_00643	BAL062_00643	oxidoreductase,Uncharacterized protein conserved in bacteria,Bacterial protein of unknown function (DUF934)	0.191026	0.981752	-0.374418	0.999778	-0.0748505	0.768974
BAL062_00644	emrE_1	small multidrug resistance protein,Methyl viologen resistance protein C,multidrug efflux system protein MdtI,Membrane transporters of cations and cationic drugs,phosphonate utilization associated putative membrane protein,Small Multidrug Resistance protein	0.0754869	0.993576	0.0575313	0.999778	-0.043191	0.887802
BAL062_00645	BAL062_00645	Glyoxalase/Bleomycin resistance protein/Dioxygenase superfamily protein,hypothetical protein,Uncharacterized protein conserved in bacteria,Glyoxalase/Bleomycin resistance protein/Dioxygenase superfamily	-0.157264	0.989965	-0.489256	0.999778	-0.0953531	0.703597
BAL062_00646	thlA_1	acetyl-CoA acetyltransferase (acetoacetyl-CoA thiolase),Acetyl-CoA acetyltransferase,acetyl-CoA acetyltransferase,Transcription-associated recombination protein,acetyl-CoA C-acetyltransferase,Thiolase, N-terminal domain	0.113932	0.987525	-0.161724	0.999778	0.0495711	0.858784
BAL062_00647	BAL062_00647	Tfp pilus assembly protein FimT,Tfp pilus assembly protein FimT,Type II transport protein GspH	-0.372282	0.923523	-0.00127746	0.999778	-0.0138334	0.968978
BAL062_00649	BAL062_00649	hypothetical protein	-0.0156542	1	-1.11303	0.999778	0.013818	0.980758
BAL062_00650	rtcB	RtcB protein,RNA-splicing ligase RtcB,hypothetical protein,release factor H-coupled RctB family protein,Uncharacterized protein family UPF0027	0.389108	0.904743	-0.115807	0.999778	-0.031919	0.915087
BAL062_00651	lysP_3	lysP,Lysine-specific permease,lysine transporter,Amino acid transporters,amino acid permease (yeast),Amino acid permease	-0.480048	0.892297	-0.718233	0.999778	0.163832	0.468583
BAL062_00652	rsmC	16S RNA G1207 methylase RsmC,Ribosomal RNA small subunit methyltransferase C,16S ribosomal RNA m2G1207 methyltransferase,16S RNA G1207 methylase RsmC,protein-(glutamine-N5) methyltransferase, release factor-specific,Methyltransferase small domain	-0.485647	0.931732	0.931149	0.969282	0.0326386	0.915087
BAL062_00653	xanP	transporter,Xanthine permease XanP,uracil transporter,xanthine permease,Permease family	-0.220935	0.954947	-0.48794	0.999778	-0.0248881	0.939615
BAL062_00654	typA	typA,Tyrosine phosphorylated protein A,GTP-binding protein,GTPases - translation elongation factors,GTP-binding protein TypA/BipA,Elongation factor Tu GTP binding domain	-3.45004	0.0986242	-4.36987	0.0956346	-0.206476	0.722287
BAL062_00655	mscL	mscL,Large-conductance mechanosensitive channel,large-conductance mechanosensitive channel,large conductance mechanosensitive channel protein,Large-conductance mechanosensitive channel, MscL	-1.30341	0.772136	-0.651154	0.999778	-0.0492461	0.85099
BAL062_00656	BAL062_00656	AIG2-like family protein,AIG2-like family	-0.369123	0.892297	-0.549999	0.999778	0.00648812	0.988762
BAL062_00657	ppiC	peptidyl-prolyl cis-trans isomerase,Peptidyl-prolyl cis-trans isomerase C,peptidyl-prolyl cis-trans isomerase C,nitrogen fixation protein NifM,PPIC-type PPIASE domain	0.432975	0.981752	0.0671246	0.999778	-0.0679582	0.860401
BAL062_00658	mutM	mutM,Formamidopyrimidine-DNA glycosylase,formamidopyrimidine/5-formyluracil/ 5-hydroxymethyluracil DNA glycosylase,formamidopyrimidine-DNA glycosylase,Formamidopyrimidine-DNA glycosylase N-terminal domain	-0.371743	0.891024	-0.61024	0.999778	-0.0250819	0.920467
BAL062_00659	BAL062_00659	3-methyladenine DNA glycosylase,3-methyladenine DNA glycosylase,DNA-3-methyladenine glycosylase,Methylpurine-DNA glycosylase (MPG)	-0.469692	0.931514	0.0728506	0.999778	-0.0721615	0.775685
BAL062_00660	BAL062_00660	Outer membrane receptor protein, mostly Fe transport,catecholate siderophore receptor CirA,Outer membrane cobalamin receptor protein,TonB-dependent siderophore receptor,TonB-dependent Receptor Plug Domain	-0.182338	0.981752	0.353284	0.999778	-0.0863094	0.694455
BAL062_00663	BAL062_00663	outer membrane receptor protein,Outer membrane cobalamin receptor protein,TonB-dependent siderophore receptor,TonB dependent receptor	-0.0546812	0.999664	-0.245157	0.999778	-0.00886824	0.980623
BAL062_00664	namA	Putative FMN oxidoreductase,NADPH dehydrogenase,salicylyl-CoA 5-hydroxylase,tRNA-dihydrouridine synthase,mycofactocin system FadH/OYE family oxidoreductase 2,NADH:flavin oxidoreductase / NADH oxidase family	0.430608	0.636577	0.690066	0.685288	0.0479638	0.863895
BAL062_00665	BAL062_00665	auxin efflux Carrier,putative transporter YfdV,auxin efflux carrier,Membrane transport protein	0.385057	0.906716	-0.40023	0.999778	-0.00537814	0.989949
BAL062_00666	BAL062_00666	TPR repeat-containing SEL1 subfamily protein,hypothetical protein,Sel1 repeat	-0.184682	0.987525	0.283879	0.999778	0.240868	0.0962137
BAL062_00667	dsbC_1	protein-disulfide isomerase,Probable thiol:disulfide interchange protein DsbC precursor,protein disulfide isomerase II DsbC,Protein-disulfide isomerase,Disulfide bond isomerase protein N-terminus	-0.0126864	0.999664	-0.0991198	0.999778	0.0416911	0.865525
BAL062_00669	BAL062_00669	Activator of Hsp90 ATPase homolog 1-like family protein,Activator of HSP90 ATPase,Activator of Hsp90 ATPase homolog 1-like protein	-0.412712	0.981752	0.651406	0.999778	-0.108222	0.637296
BAL062_00670	yeaO	putative uroporphyrin-III C-methyltransferase,Uncharacterized conserved protein,Protein of unknown function, DUF488	-0.00117299	1	-0.738513	0.999778	-0.109249	0.654628
BAL062_00671	BAL062_00671	Putative alkylphosphonate uptake protein PhnA,hypothetical protein,putative alkylphosphonate utilization operon protein PhnA,PhnA protein	-0.974497	0.919549	-0.400327	0.999778	-0.0362953	0.912633
BAL062_00672	BAL062_00672	hypothetical protein,Uncharacterized conserved protein,Domain of unknown function (DUF1508)	-0.883892	0.881471	-0.0345282	0.999778	0.0438121	0.867626
BAL062_00674	mdtC	multidrug efflux protein,Multidrug transporter MdtC,multidrug efflux system subunit MdtB,Predicted exporter,RND transporter, hydrophobe/amphiphile efflux-1 (HAE1) family,AcrB/AcrD/AcrF family	0.305861	0.856539	0.177265	0.999778	0.0265684	0.921755
BAL062_00675	macA_1	nolF,Macrolide-specific efflux protein macA precursor,multidrug efflux system subunit MdtA,Acetyl/propionyl-CoA carboxylase, alpha subunit,efflux transporter, RND family, MFP subunit,HlyD family secretion protein	-0.249391	0.924666	-0.205928	0.999778	0.0119247	0.973835
BAL062_00676	BAL062_00676	hypothetical protein	0.422757	0.957717	0.264106	0.999778	0.0421104	0.881033
BAL062_00677	phoP	pilG,Alkaline phosphatase synthesis transcriptional regulatory protein phoP,response regulator PleD,Response regulator containing a CheY-like receiver domain and an HD-GYP domain,phosphate regulon transcriptional regulatory protein PhoB,Response regulator receiver domain	-0.916983	0.840121	0.354675	0.999778	-0.182316	0.401815
BAL062_00678	pleD_2	pilH,Stalked cell differentiation-controlling protein,response regulator PleD,Response regulator containing a CheY-like receiver domain and an HD-GYP domain,phosphate regulon transcriptional regulatory protein PhoB,Response regulator receiver domain	-0.0490508	0.999664	-0.94048	0.999778	-0.123398	0.580747
BAL062_00679	cheW	pilI,Chemotaxis protein CheW,CheW-like domain	-0.580251	0.80849	0.777671	0.912552	-0.0402791	0.873516
BAL062_00680	mcpB	pilJ,H3,methyl-accepting chemotaxis protein II,Predicted periplasmic ligand-binding sensor domain,Methyl-accepting chemotaxis protein (MCP) signaling domain	0.508647	0.523515	0.887792	0.813025	0.0851501	0.72228
BAL062_00681	cheA	Chemotactic signal transduction system,Chemotaxis protein CheA,chemotaxis protein CheA,Signal transduction histidine kinase, nitrogen specific,phosphate regulon transcriptional regulatory protein PhoB,Hpt domain	0.13039	0.972479	0.109269	0.999778	-0.00122151	1
BAL062_00682	BAL062_00682	hypothetical protein	0.332302	0.953645	-0.359168	0.999778	0.146065	0.418314
BAL062_00684	BAL062_00684	ecnB,entericidin A,Predicted small secreted protein,Entericidin EcnA/B family	0.510376	0.972479	0.953996	0.999778	-0.0600329	0.880441
BAL062_00685	BAL062_00685	Domain of unknown function (DUF1853)	-0.981983	0.466282	0.0742122	0.999778	0.0399625	0.865525
BAL062_00686	ybaN_1	Inner membrane protein ybaN,hypothetical protein,Protein of unknown function (DUF454)	0.155154	0.992849	-0.0838192	0.999778	0.125113	0.55296
BAL062_00687	BAL062_00687	ErfK/YbiS/YcfS/YnhG family protein,L,D-transpeptidase catalytic domain	-10.2153	5.06143e-05	-10.2507	0.000993133	-0.908256	0.00120213
BAL062_00694	sanA	putative SanA protein,hypothetical protein,DUF218 domain	0.225751	0.981752	-0.976708	0.999778	0.0501158	0.878079
BAL062_00695	cysJ	bifunctional sulfite reductase flavoprotein alpha-component/iron-uptake factor,Sulfite reductase [NADPH] flavoprotein alpha-component,sulfite reductase subunit alpha,Uncharacterized iron-regulated membrane protein,sulfite reductase [NADPH] flavoprotein, alpha-component,Flavodoxin	0.271065	0.85791	0.101095	0.999778	-0.00880143	0.98046
BAL062_00696	BAL062_00696	hypothetical protein	-1.14365	0.466282	-2.02637	0.438068	-0.0380254	0.919371
BAL062_00697	yccS_2	inner membrane protein yccS,Inner membrane protein yccS,multidrug efflux system protein MdtO,TIGR01666 family membrane protein,FUSC-like inner membrane protein yccS	-0.265561	0.904743	0.289998	0.999778	0.0464677	0.862448
BAL062_00698	bcr_1	MFS superfamily bicyclomycin/multidrug transportprotein,Sulfonamide resistance protein,bicyclomycin/multidrug efflux system,Arabinose efflux permease,drug resistance transporter, Bcr/CflA subfamily,Major Facilitator Superfamily	0.122323	0.981752	-0.576262	0.999778	0.0761302	0.759874
BAL062_00699	BAL062_00699	nitroreductase,F420-0--gamma-glutamyl ligase,5,6-dimethylbenzimidazole synthase,Nitroreductase family	-0.54226	0.93874	-0.552706	0.999778	0.110524	0.58372
BAL062_00700	BAL062_00700	hypothetical protein	-0.222721	0.981752	-0.110777	0.999778	0.00625883	0.989007
BAL062_00701	BAL062_00701	Putative amino-acid transport protein,Na+/alanine symporter,amino acid carrier protein,Sodium:alanine symporter family	-0.0542424	0.989265	-0.222282	0.999778	-0.0276336	0.920467
BAL062_00702	rssA_1	Patatin-like phospholipase family protein,NTE family protein rssA,hypothetical protein,Patatin,Patatin-like phospholipase	0.398978	0.757809	-0.0316046	0.999778	0.0615803	0.794466
BAL062_00703	tdcB_1	tdcB,L-threonine dehydratase catabolic TdcB,threonine dehydratase,Threonine dehydratase,threonine ammonia-lyase,Pyridoxal-phosphate dependent enzyme	-0.09557	0.986671	0.43539	0.999778	0.0178331	0.962184
BAL062_00704	sbmA	transport protein,hypothetical protein,microcin B17 transporter,SbmA/BacA-like family	0.265803	0.877263	0.364122	0.999778	-0.0954626	0.681471
BAL062_00705	BAL062_00705	Putative signal peptide-containing protein	0.0741311	0.990852	-1.1626	0.999778	0.0467389	0.864382
BAL062_00706	BAL062_00706	Protein of unknown function (DUF1176)	-0.223569	0.931401	0.151568	0.999778	-0.0164628	0.962507
BAL062_00707	BAL062_00707	signal peptide protein	-0.530741	0.855889	0.974918	0.672524	-0.0548246	0.834307
BAL062_00708	yhbO	Putative protease,hypothetical protein,intracellular protease, PfpI family,DJ-1/PfpI family	0.290612	0.931732	0.401894	0.999778	-0.027664	0.921437
BAL062_00709	BAL062_00709	hypothetical protein	-0.219296	0.987525	-0.165379	0.999778	-0.015154	0.96509
BAL062_00713	mreB	rod shape-determining protein MreB,Rod shape-determining protein MreB,rod shape-determining protein MreB,Ethanolamine utilization protein, possible chaperonin,cell shape determining protein, MreB/Mrl family,MreB/Mbl protein	-14.8642	5.47397e-71	-7.27894	9.0017e-05	-0.61377	0.156207
BAL062_00714	mreC	rod shape-determining protein MreC,rod shape-determining protein MreC,rod shape-determining protein MreC,rod shape-determining protein MreC	-14.518	1.70619e-59	-9.55203	2.26237e-11	-0.815457	0.0255285
BAL062_00715	BAL062_00715	rod shape-determining protein,rod shape-determining protein MreD,rod shape-determining protein MreD,rod shape-determining protein MreD	-12.0806	1.57185e-08	-12.116	4.05842e-05	-0.93511	0.00596267
BAL062_00716	yhdE	Putative Maf-like protein,Maf-like protein yhdE,Maf-like protein,Nucleotide-binding protein implicated in inhibition of septum formation,septum formation protein Maf,Maf-like protein	-0.281477	0.981752	0.309267	0.999778	0.045972	0.882938
BAL062_00717	cafA	ribonuclease G, endoribonuclease G (cytoplasmic axial filament protein ),Ribonuclease G,ribonuclease G,Ribonucleases G and E,ribonuclease, Rne/Rng family,Ribonuclease E/G family	-0.114741	0.999664	0.0895394	0.999778	0.462908	0.27308
BAL062_00718	BAL062_00718	hypothetical protein	-0.908094	0.937191	0.352334	0.999778	-1.31366	0.000117581
BAL062_00719	waxdgaT	wax-dgaT,Diacylglycerol O-acyltransferase,acyltransferase, WS/DGAT/MGAT,Wax ester synthase-like Acyl-CoA acyltransferase domain	-1.29709	0.00115703	-0.680129	0.672524	-0.0903729	0.753546
BAL062_00720	cysH	phosphoadenosine phosphosulfate reductase,Phosphoadenosine phosphosulfate reductase,phosphoadenosine phosphosulfate reductase,Uncharacterized protein conserved in bacteria,5'-adenylylsulfate reductase, thioredoxin-independent,Phosphoadenosine phosphosulfate reductase family	-9.15626	0.00055602	-9.19178	0.00400899	-1.37088	2.26005e-06
BAL062_00721	thrH	phosphoserine phosphatase,phosphoserine phosphatase,ACT domain-containing protein,phosphoserine phosphatase/homoserine phosphotransferase bifunctional protein,haloacid dehalogenase-like hydrolase	-0.46471	0.954947	-0.172833	0.999778	0.0826158	0.753151
BAL062_00722	BAL062_00722	Putative long-chain fatty acid transport protein,Outer membrane protein transport protein (OMPP1/FadL/TodX)	-0.559196	0.519019	-0.36599	0.999778	0.037169	0.887802
BAL062_00723	kefF	modulator of drug activity B,Glutathione-regulated potassium-efflux system ancillary protein kefF,hypothetical protein,Putative NADPH-quinone reductase (modulator of drug activity B),Flavodoxin-like fold	0.34086	0.924666	0.0927944	0.999778	0.0474094	0.863895
BAL062_00724	appY_2	AraC type DNA binding domain containing protein,M5 polypeptide,DNA-binding transcriptional activator FeaR,DNA gyrase inhibitor,YSIRK-targeted surface antigen transcriptional regulator,Arabinose-binding domain of AraC transcription regulator, N-term	0.141443	0.972479	-0.172724	0.999778	0.00989894	0.980044
BAL062_00725	BAL062_00725	Fatty acid desaturase,Fatty acid desaturase	-0.00947414	0.999664	0.271485	0.999778	0.019364	0.957237
BAL062_00726	BAL062_00726	putative phenylacetic acid degradation operon negative regulatory protein,Phenylacetic acid-responsive transcriptional repressor,phenylacetic acid degradation operon negative regulatory protein PaaX,PaaX-like protein C-terminal domain	0.0691099	0.995853	0.260292	0.999778	-0.0662915	0.790487
BAL062_00727	uppP	uppP,Undecaprenyl-diphosphatase,undecaprenyl pyrophosphate phosphatase,undecaprenyl-diphosphatase UppP,Bacitracin resistance protein BacA	0.989483	0.378845	0.550117	0.999778	0.11241	0.660574
BAL062_00728	btr_1	AraC-type DNA-binding domain-containing protein,Bacillibactin transport regulator,transcriptional activator FtrA,Adenosine deaminase,YSIRK-targeted surface antigen transcriptional regulator,AraC-type transcriptional regulator N-terminus	0.0472519	0.993576	0.721839	0.900596	0.0144839	0.962507
BAL062_00729	ppsC_1	oxydoreductase protein, zinc-containing (quinone oxidoreductase, NADPH dependent),Beta-ketoacyl-acyl-carrier-protein synthase I,quinone oxidoreductase, NADPH-dependent,putative NAD(P)H quinone oxidoreductase, PIG3 family,Zinc-binding dehydrogenase	0.347218	0.931732	-0.531262	0.999778	0.0465738	0.863895
BAL062_00730	hchA_1	Chaperone protein hchA,Molecular chaperone Hsp31 and glyoxalase 3,chaperone protein HchA,intracellular protease, PfpI family,DJ-1/PfpI family	0.399466	0.9022	-0.454466	0.999778	0.0314364	0.915087
BAL062_00732	aroP_2	aromatic amino acid APC transporter,General aromatic amino acid permease,aromatic amino acid transporter,Amino acid transporters,GABA permease,Amino acid permease	0.684525	0.323248	0.245425	0.999778	-0.0604197	0.834307
BAL062_00733	prpF	AcnD-accessory protein PrpF,3-methylitaconate isomerase,probable AcnD-accessory protein PrpF,PrpF protein	-1.13186	0.0638042	-1.13074	0.328839	0.592622	4.12453e-08
BAL062_00734	ispA	geranyltranstransferase,Farnesyl diphosphate synthase,geranyltranstransferase,Geranylgeranyl pyrophosphate synthase,heptaprenyl diphosphate synthase component II,Polyprenyl synthetase	-4.93289	0.00264188	-3.36308	0.48666	-1.21871	2.01464e-13
BAL062_00735	BAL062_00735	hypothetical protein,Uncharacterized protein conserved in bacteria,Protein of unknown function (DUF419)	-0.913169	0.924666	-0.207556	0.999778	-0.00881857	0.98185
BAL062_00736	qmcA	membrane protease subunit,hypothetical protein,FtsH protease regulator HflK,Uncharacterized protein conserved in bacteria,HflK protein,SPFH domain / Band 7 family	0.48384	0.892297	0.0899138	0.999778	-0.0432947	0.863895
BAL062_00737	BAL062_00737	NfeD-like family protein,NfeD-like C-terminal, partner-binding	-0.487355	0.972479	-0.218533	0.999778	0.0791591	0.746616
BAL062_00738	rssA_2	alpha-beta hydrolase family esterase,NTE family protein rssA,hypothetical protein,Patatin-like phospholipase	0.15209	0.981752	-0.267625	0.999778	-0.103104	0.605413
BAL062_00739	BAL062_00739	1-acyl-sn-glycerol-3-phosphate acyltransferase,1-acylglycerol-3-phosphate O-acyltransferases,Acyltransferase	0.548072	0.854434	1.07527	0.546425	0.0658241	0.792178
BAL062_00740	ampG_1	major facilitator superfamily permease,hypothetical protein,muropeptide transporter,siderophore transporter, RhtX/FptX family,Acetyl-coenzyme A transporter 1	0.435697	0.85074	-0.680946	0.999778	-0.0629972	0.81834
BAL062_00741	BAL062_00741	putative DcaP-like protein	-1.03424	0.0328965	-1.25328	0.0952455	0.0356767	0.910924
BAL062_00742	eptA_1	lipid A phosphoethanolamine transferase, associated with polymyxin resistance,Phosphoethanolamine transferase eptA,putative metal dependent hydrolase,Predicted membrane-associated, metal-dependent hydrolase,Sulfatase	-0.121712	0.986671	0.535372	0.999778	-0.0283715	0.921437
BAL062_00743	basR_1	transcriptional regulator,Transcriptional regulatory protein BasR,DNA-binding transcriptional regulator BasR,Response regulator of citrate/malate metabolism,heavy metal response regulator,Response regulator receiver domain	-0.287267	0.972479	-2.23002	0.87771	-0.0404552	0.902699
BAL062_00744	qseC_1	Signal transduction histidine kinase,Sensor protein qseC,sensor protein QseC,Predicted periplasmic ligand-binding sensor domain,heavy metal sensor kinase,Histidine kinase-, DNA gyrase B-, and HSP90-like ATPase	0.270781	0.904743	-0.529894	0.999778	-0.0540825	0.842368
BAL062_00745	BAL062_00745	Pap2,PAP2 (acid phosphatase) superfamily protein,PAP2 superfamily	0.881905	0.602403	0.70415	0.999778	0.0493317	0.873516
BAL062_00746	amtB_1	ammonium transporter,Ammonia transporter,ammonium transporter,Ammonia permease,ammonium transporter,Ammonium Transporter Family	0.171237	0.981752	2.66418	0.0421398	-0.0501972	0.865525
BAL062_00747	cmpR_1	Transcriptional regulators LysR family,HTH-type transcriptional activator CmpR,DNA-binding transcriptional regulator IlvY,aminoethylphosphonate catabolism associated LysR family transcriptional regulator,LysR substrate binding domain	-0.466229	0.972479	-1.45922	0.737033	0.0637058	0.808499
BAL062_00748	BAL062_00748	permease,auxin efflux carrier,Membrane transport protein	0.0671522	0.996026	-2.92609	0.545022	-0.0722993	0.803404
BAL062_00749	BAL062_00749	DnaJ domain-containing protein	0.523156	0.516141	-0.010331	0.999778	-0.0138827	0.963106
BAL062_00750	BAL062_00750	SAM-dependent methyltransferase,tellurite resistance protein TehB,Uncharacterized protein/domain, possibly involved in tellurite resistance,biotin biosynthesis protein BioC,Methyltransferase domain	0.72775	0.85074	-1.13945	0.999778	-0.110671	0.633923
BAL062_00752	BAL062_00752	hypothetical protein	-0.604883	0.519229	-0.909105	0.813025	-0.138619	0.436937
BAL062_00753	fabG_3	dehydrogenase,3-oxoacyl-[acyl-carrier-protein] reductase FabG,short chain dehydrogenase,Uncharacterized conserved protein,3-oxoacyl-[acyl-carrier-protein] reductase,short chain dehydrogenase	-0.411986	0.892297	-0.838108	0.999778	-0.103882	0.545322
BAL062_00754	BAL062_00754	hypothetical protein	0.835748	0.312272	0.0353696	0.999778	-0.146839	0.408394
BAL062_00755	ybjQ	hypothetical protein,hypothetical protein,Domain of unknown function (DUF74)	0.253434	0.924666	-0.935682	0.900596	-0.132285	0.415382
BAL062_00756	BAL062_00756	hypothetical protein,hypothetical protein,Domain of unknown function (DUF74)	0.176783	0.993032	-1.31606	0.999778	0.058256	0.834436
BAL062_00757	oprM_1	outer membrane protein,Outer membrane protein oprM precursor,copper/silver efflux system outer membrane protein CusC,efflux transporter, outer membrane factor (OMF) lipoprotein, NodT family,Outer membrane efflux protein	-0.296591	0.892297	1.15774	0.0358005	-2.29122	6.56797e-93
BAL062_00758	mexB_1	AdeJ,Multidrug-efflux transporter MexB,aminoglycoside/multidrug efflux system,RND transporter, hydrophobe/amphiphile efflux-1 (HAE1) family,AcrB/AcrD/AcrF family	-0.804379	0.0485559	0.553807	0.904637	-2.72233	2.9641e-111
BAL062_00759	adeI	multidrug efflux protein AdeI,Acriflavine resistance protein A precursor,multidrug efflux system transporter AcrA,efflux transporter, RND family, MFP subunit,HlyD family secretion protein	-0.182314	0.931732	0.215324	0.999778	-2.02398	1.24389e-67
BAL062_00760	BAL062_00760	phosphatidylglycerophosphatase B,phosphatidylglycerophosphatase B,PAP2 superfamily	-0.910539	0.463887	0.424817	0.999778	-0.674172	2.00922e-10
BAL062_00761	BAL062_00761	site specific recombinase,Site-specific recombinase,Site-specific recombinase	0.191982	0.972479	0.528444	0.999778	-0.0576146	0.834307
BAL062_00766	BAL062_00766	putative lipoprotein,Protein of unknown function (DUF3298)	-0.277601	0.924666	-1.1845	0.999778	-0.078784	0.71232
BAL062_00768	cysG	Multifunctional protein,Siroheme synthase,siroheme synthase,Uroporphyrinogen-III methylase,uroporphyrinogen-III C-methyltransferase,Tetrapyrrole (Corrin/Porphyrin) Methylases	0.152119	0.971194	0.309271	0.999778	0.0586382	0.834307
BAL062_00769	trmL	rRNA methylase,tRNA (cytidine(34)-2'-O)-methyltransferase,putative rRNA methylase,tRNA (cytidine(34)-2'-O)-methyltransferase,SpoU rRNA Methylase family	-0.121548	0.986671	-0.505426	0.999778	-0.110854	0.556613
BAL062_00770	yybR_1	transcriptional regulator,Uncharacterized HTH-type transcriptional regulator yybR,HxlR-like helix-turn-helix	-3.35464	0.433682	0.208612	0.999778	-0.0876168	0.722501
BAL062_00771	BAL062_00771	multimeric flavodoxin WrbA,NAD(P)H:quinone oxidoreductase,Flavodoxin,NAD(P)H:quinone oxidoreductase, type IV,Flavodoxin domain	0.642393	0.602878	0.571421	0.999778	0.0835007	0.732992
BAL062_00772	plaP	amino acid APC transporter,Low-affinity putrescine importer PlaP,putative proline-specific permease,Amino acid transporters,amino acid transporter,Amino acid permease	0.251392	0.972479	0.0866703	0.999778	-0.714772	2.17791e-07
BAL062_00773	dhaT_1	alcohol dehydrogenase,1,3-propanediol dehydrogenase,bifunctional acetaldehyde-CoA/alcohol dehydrogenase,Glycerol dehydrogenase and related enzymes,lactaldehyde reductase,Iron-containing alcohol dehydrogenase	-0.56259	0.378845	-0.627481	0.855165	-0.0171091	0.962946
BAL062_00774	BAL062_00774	hypothetical protein	-0.852976	0.539142	-0.0531163	0.999778	-0.00356467	0.995813
BAL062_00778	BAL062_00778	hypothetical protein	-8.07111	0.00342355	-8.10649	0.0119045	-0.0643967	0.959949
BAL062_00779	BAL062_00779	metal binding protein,Predicted metal-binding protein related to the C-terminal domain of SecA,yecA family protein,Uncharacterised protein family (UPF0149)	-0.711716	0.802062	0.21254	0.999778	0.0502553	0.852893
BAL062_00780	BAL062_00780	hypothetical protein	0.230226	0.972479	0.0724486	0.999778	-0.0553934	0.822178
BAL062_00781	yibN_1	sulfurtransferase,hypothetical protein,putative rhodanese-related sulfurtransferase,Uncharacterized conserved protein,Rhodanese-like domain	-1.56853	0.010458	-0.891444	0.928944	-0.431721	0.000695582
BAL062_00782	BAL062_00782	putative Fe-S protein,Predicted Fe-S protein,Protein of unknown function (DUF1289)	-0.211363	0.984523	-0.960162	0.999778	-1.33806	8.50443e-20
BAL062_00783	gltA	citrate synthase,Citrate synthase,type II citrate synthase,citrate (Si)-synthase,Citrate synthase	-3.50364	0.115267	-4.05472	0.27822	-1.18165	0.00814471
BAL062_00791	sucC	succinyl-CoA synthetase subunit beta,Succinyl-CoA ligase [ADP-forming] subunit beta,succinyl-CoA synthetase subunit beta,Succinyl-CoA synthetase, beta subunit,succinate-CoA ligase, beta subunit,ATP-grasp domain	-2.71659	0.168559	-3.49376	0.352419	-0.717746	0.000273028
BAL062_00792	sucD	succinyl-CoA synthetase subunit alpha,Succinyl-CoA ligase [ADP-forming] subunit alpha,succinyl-CoA synthetase subunit alpha,Succinyl-CoA synthetase, alpha subunit,succinate-CoA ligase, alpha subunit,CoA binding domain	-3.37092	0.154788	-4.18676	0.172049	-0.735325	0.000342118
BAL062_00794	yedI	Inner membrane protein yedI,hypothetical protein,Uncharacterized protein conserved in bacteria,Protein of unknown function (DUF808)	0.135668	0.984523	-0.312688	0.999778	-0.0477316	0.855086
BAL062_00795	BAL062_00795	metalloprotease,Predicted metalloprotease,Putative neutral zinc metallopeptidase	0.429605	0.718428	0.437157	0.999778	0.0346127	0.906491
BAL062_00796	BAL062_00796	Putative Na+/H+ antiporter,potassium/proton antiporter,NhaP-type Na+/H+ and K+/H+ antiporters,Na+/H+ antiporter,Sodium/hydrogen exchanger family	-0.591046	0.855254	0.193903	0.999778	-0.00213844	0.998176
BAL062_00797	BAL062_00797	putative cell-surface adhesin	0.136399	0.972479	-0.0441712	0.999778	-0.031784	0.912633
BAL062_00798	BAL062_00798	biofilm-associated protein,type I secretion C-terminal target domain (VC_A0849 subclass)	0.0103543	0.999664	0.126032	0.999778	0.0163279	0.961123
BAL062_00799	BAL062_00799	hypothetical protein	-0.179431	0.991679	0.697525	0.999778	0.107504	0.608575
BAL062_00800	BAL062_00800	Mur ligase middle region,Bacterial capsule synthesis protein PGA_cap	0.555852	0.551359	-0.0834671	0.999778	-0.106774	0.584561
BAL062_00801	BAL062_00801	metalloprotease	0.287098	0.981752	0.307926	0.999778	-0.194819	0.398699
BAL062_00802	BAL062_00802	methylated DNA-protein cysteine methyltransferase,methylated-DNA--protein-cysteine methyltransferase,Predicted methylated DNA-protein cysteine methyltransferase,methylated-DNA-[protein]-cysteine S-methyltransferase,6-O-methylguanine DNA methyltransferase, DNA binding domain	-0.0903811	0.999664	0.698137	0.999778	-0.0712174	0.837532
BAL062_00803	BAL062_00803	universal stress protein UspA,Putative universal stress protein SAV1710,universal stress protein UspE,Universal stress protein family	0.895273	0.294075	0.241587	0.999778	-0.11808	0.640417
BAL062_00804	cat	chloramphenicol acetyltransferase,Chloramphenicol acetyltransferase,putative lipopolysaccharide biosynthesis O-acetyl transferase WbbJ,Acetyltransferase (isoleucine patch superfamily),phosphonate metabolim protein, transferase hexapeptide repeat family,Bacterial transferase hexapeptide (six repeats)	-0.677558	0.972479	1.98471	0.153051	-0.0306534	0.941705
BAL062_00805	greA	transcription elongation factor GreA,Transcript cleavage factor greA,transcription elongation factor GreA,Transcription elongation factor,transcription elongation factor GreA,domain	-2.67116	0.436278	-2.13427	0.999778	-0.829473	0.00606653
BAL062_00806	carB	carbamoyl-phosphate synthase, large subunit,Carbamoyl-phosphate synthase large chain,carbamoyl phosphate synthase large subunit,Carbamoylphosphate synthase small subunit,carbamoyl-phosphate synthase, large subunit,Carbamoyl-phosphate synthase L chain, ATP binding domain	-3.69599	0.0337263	-4.34944	0.0603152	0.0690004	0.85099
BAL062_00807	carA	carbamoyl-phosphate synthase, small chain,Carbamoyl-phosphate synthase small chain,carbamoyl phosphate synthase small subunit,Carbamoylphosphate synthase small subunit,carbamoyl-phosphate synthase, small subunit,Carbamoyl-phosphate synthase small chain, CPSase domain	-5.08078	0.0131529	-6.76871	0.00793212	-0.134284	0.825492
BAL062_00808	BAL062_00808	Apolipoprotein A1/A4/E domain	0.0115178	0.999664	0.138971	0.999778	0.00519162	0.989077
BAL062_00809	BAL062_00809	hypothetical protein	0.994337	0.175373	0.822899	0.440646	0.0956586	0.732992
BAL062_00810	BAL062_00810	RNA binding protein,RNA-binding protein HI_1333,RNA-binding protein YhbY,putative RNA-binding protein, YhbY family,CRS1 / YhbY (CRM) domain	0.156853	0.987525	0.388339	0.999778	-0.190934	0.346599
BAL062_00811	ftsJ	cell division protein,Ribosomal RNA large subunit methyltransferase E,23S rRNA methyltransferase J,Predicted RNA-binding protein, contains TRAM domain,ribosomal RNA large subunit methyltransferase J,FtsJ-like methyltransferase	XX	XX	XX	XX	-0.847312	0.463995
BAL062_00813	folP_1	dihydropteroate synthase,Dihydropteroate synthase,dihydropteroate synthase,dihydropteroate synthase,Pterin binding enzyme	-1.40069	0.148003	-2.51495	0.0952455	-0.471323	7.45493e-06
BAL062_00814	BAL062_00814	hypothetical protein	-1.17822	0.931732	-5.21539	0.13797	-0.00179441	1
BAL062_00815	BAL062_00815	hypothetical protein	-0.35845	0.987525	1.02102	0.999778	0.211293	0.345628
BAL062_00817	phoD	alkaline phosphatase D,Alkaline phosphatase D precursor,PhoD-like phosphatase	-0.012526	1	0.182914	0.999778	0.0618582	0.813656
BAL062_00821	prmA_1	methyltransferase,Ribosomal protein L11 methyltransferase,ribosomal protein L11 methyltransferase,Predicted methyltransferase,ribosomal protein L11 methyltransferase,Ribosomal protein L11 methyltransferase (PrmA)	0.618817	0.674683	-0.0166839	0.999778	-0.0456791	0.863895
BAL062_00822	BAL062_00822	signal peptide	0.722123	0.892297	0.656478	0.999778	-0.0828604	0.759041
BAL062_00823	kgtP_1	kgtP,Alpha-ketoglutarate permease,alpha-ketoglutarate transporter,Arabinose efflux permease,MFS transporter, metabolite:H+ symporter (MHS) family protein,Sugar (and other) transporter	0.55191	0.495731	0.211457	0.999778	0.0773257	0.688008
BAL062_00824	glpk	glycerol kinase,Glycerol kinase,glycerol kinase,Pentose-5-phosphate-3-epimerase,glycerol kinase,FGGY family of carbohydrate kinases, N-terminal domain	-0.0720842	0.989965	-0.29544	0.999778	0.125902	0.545322
BAL062_00825	glpD	glpD,Aerobic glycerol-3-phosphate dehydrogenase,glycerol-3-phosphate dehydrogenase,Anaerobic glycerol-3-phosphate dehydrogenase,glycerol-3-phosphate dehydrogenase, anaerobic, A subunit,FAD dependent oxidoreductase	-0.00155549	1	0.222594	0.999778	0.00524632	0.989647
BAL062_00826	pckG	phosphoenolpyruvate carboxykinase,Phosphoenolpyruvate carboxykinase [GTP],phosphoenolpyruvate carboxykinase,Phosphoenolpyruvate carboxykinase	-3.04064	3.86278e-10	-3.83408	6.99449e-12	-0.00662977	0.995813
BAL062_00827	bmrU	sphingosine kinase,Putative lipid kinase BmrU,putative lipid kinase,lipid kinase, YegS/Rv2252/BmrU family,Diacylglycerol kinase catalytic domain	0.15581	0.980653	0.319005	0.999778	0.0596981	0.791794
BAL062_00828	BAL062_00828	phosphohydrolase,Uncharacterized protein conserved in bacteria,exonuclease SbcCD, D subunit,Calcineurin-like phosphoesterase	-0.577359	0.551359	0.00617641	0.999778	-0.0469813	0.865525
BAL062_00829	BAL062_00829	surface adhesion protein,type I secretion C-terminal target domain (VC_A0849 subclass),BNR/Asp-box repeat	0.270785	0.84713	-0.0134148	0.999778	0.0445648	0.863895
BAL062_00832	dgkA	dgkA,Diacylglycerol kinase,Prokaryotic diacylglycerol kinase	1.634	0.383773	1.44595	0.999778	0.160518	0.545322
BAL062_00833	ytnP	Zn-dependent hydrolase,hypothetical protein,hydroxyacylglutathione hydrolase,Metallo-beta-lactamase superfamily	-0.437234	0.904743	0.579071	0.999778	0.0271915	0.919371
BAL062_00834	glpQ	glycerophosphoryl diester phosphodiesterase,Glycerophosphoryl diester phosphodiesterase precursor,glycerophosphodiester phosphodiesterase,Membrane domain of membrane-anchored glycerophosphoryl diester phosphodiesterase,Glycerophosphoryl diester phosphodiesterase family	0.193729	0.972479	0.065615	0.999778	0.0100095	0.975746
BAL062_00835	mexB_2	multidrug efflux pump,Multidrug-efflux transporter MexB,aminoglycoside/multidrug efflux system,RND transporter, hydrophobe/amphiphile efflux-1 (HAE1) family,AcrB/AcrD/AcrF family	0.0948697	0.984609	0.149532	0.999778	-0.0476508	0.86484
BAL062_00836	BAL062_00836	hypothetical protein	0.799182	0.257478	-0.174881	0.999778	-0.0476496	0.862448
BAL062_00837	htpX	heat shock protein HtpX,Protease HtpX,heat shock protein HtpX,Putative Zn-dependent protease,Peptidase family M48	-0.554265	0.569288	-0.465613	0.999778	-0.00351173	0.995813
BAL062_00838	slt_2	soluble lytic murein transglycosylase,Soluble lytic murein transglycosylase precursor,membrane-bound lytic transglycosylase F,Transglycosylase SLT domain	-0.198148	0.981752	0.179502	0.999778	0.224281	0.153195
BAL062_00839	ttcA	C32 tRNA thiolase,tRNA 2-thiocytidine biosynthesis protein TtcA,tRNA 2-thiocytidine biosynthesis protein TtcA,Predicted ATPase of the PP-loop superfamily implicated in cell cycle control,tRNA(Ile)-lysidine synthetase,PP-loop family	-0.39635	0.853711	0.137171	0.999778	-0.0773259	0.728737
BAL062_00840	BAL062_00840	putative sterol carrier protein,Putative sterol carrier protein,SCP-2 sterol transfer family	-0.374454	0.981752	-0.118918	0.999778	-0.107133	0.679459
BAL062_00841	mltF	soluble lytic transglycosylase fused to an ABC-type amino acid-binding protein,Membrane-bound lytic murein transglycosylase F precursor,membrane-bound lytic transglycosylase F,Transglycosylase SLT domain	-0.119984	0.981752	0.471042	0.999778	-0.0740482	0.756322
BAL062_00842	greB	Transcription elongation factor GreB,Transcript cleavage factor greB,transcription elongation factor GreB,Transcription elongation factor,transcription elongation factor GreB,domain	0.728108	0.804839	-0.215727	0.999778	-0.192969	0.345628
BAL062_00844	BAL062_00844	conserved hypothetical protein,SnoaL-like domain	-0.388136	0.962679	-0.346246	0.999778	0.0473144	0.865174
BAL062_00845	dhbF_1	peptide synthetase,Dimodular nonribosomal peptide synthase,enterobactin synthase subunit F,Acyl carrier protein,non-ribosomal peptide synthetase terminal domain of unknown function,AMP-binding enzyme	-0.233604	0.906716	0.126588	0.999778	0.0109265	0.973835
BAL062_00846	BAL062_00846	hypothetical protein	1.05604	0.0390255	0.818907	0.900596	0.0362361	0.919941
BAL062_00848	BAL062_00848	transcriptional regulator,probable dihydroxyacetone kinase regulator,Bacterial regulatory proteins, tetR family	-0.0667929	0.999664	0.194577	0.999778	-0.0807835	0.757682
BAL062_00849	BAL062_00849	Putative metal hydrolase,Predicted metal-dependent hydrolase	0.789576	0.814544	-2.05422	0.999778	0.123125	0.572728
BAL062_00850	BAL062_00850	TetR/AcrR family transcriptional regulator,DNA-binding transcriptional repressor AcrR,transcriptional repressor BetI,Bacterial regulatory proteins, tetR family	0.784179	0.924666	0.517295	0.999778	-0.0114923	0.979199
BAL062_00851	drgA	Nitroreductase,hypothetical protein,dihydropteridine reductase,5,6-dimethylbenzimidazole synthase,Nitroreductase family	-0.464863	0.855254	-0.134803	0.999778	0.0401716	0.873824
BAL062_00852	sdh	oxidoreductase,Serine 3-dehydrogenase,short chain dehydrogenase,Uncharacterized conserved protein,3-oxoacyl-[acyl-carrier-protein] reductase,short chain dehydrogenase	-0.445645	0.924666	0.438047	0.999778	-0.0812451	0.75536
BAL062_00853	BAL062_00853	TetR family transcriptional regulator,DNA-binding transcriptional repressor AcrR,probable dihydroxyacetone kinase regulator,Bacterial regulatory proteins, tetR family	-0.57787	0.914269	-0.749685	0.999778	-0.0189737	0.973571
BAL062_00854	glxK	glycerate kinase,Glycerate kinase,glycerate kinase I,glycerate kinase,Glycerate kinase family	-0.236555	0.963419	0.12169	0.999778	-0.0262368	0.934323
BAL062_00855	BAL062_00855	Putative oxidoreductase molybdopterin,Putative formate dehydrogenase SA2102,putative oxidoreductase,Uncharacterized anaerobic dehydrogenase,oxidoreductase alpha (molybdopterin) subunit,Molybdopterin oxidoreductase	0.28474	0.854434	0.351288	0.999778	-0.0164855	0.961999
BAL062_00856	BAL062_00856	Formate dehydrogenase formation protein,formate dehydrogenase accessory protein,formate dehydrogenase family accessory protein FdhD,FdhD/NarQ family	0.358474	0.904743	0.590626	0.999778	0.0783643	0.732992
BAL062_00857	BAL062_00857	Uncharacterized conserved protein,Protein of unknown function (DUF1232)	-1.33623	0.806345	-0.644067	0.999778	-0.136319	0.543012
BAL062_00860	BAL062_00860	Uncharacterized protein conserved in bacteria,Tim44-like domain	-1.19969	0.0157978	-0.14403	0.999778	-0.186455	0.278005
BAL062_00861	BAL062_00861	DNA repair protein RadA,DNA repair protein RadA,RecA-superfamily ATPases implicated in signal transduction,DNA repair protein RadA,KaiC	-0.00495329	0.999664	-0.278012	0.999778	-0.101628	0.625118
BAL062_00862	cycA_1	cycA,D-serine/D-alanine/glycine transporter,D-alanine/D-serine/glycine permease,Amino acid transporters,GABA permease,Amino acid permease	0.167686	0.960283	-0.101466	0.999778	0.00969319	0.979199
BAL062_00863	BAL062_00863	lipoprotein LppL	1.40036	0.8791	0.871837	0.999778	0.209296	0.541837
BAL062_00864	lysA	lysA,Diaminopimelate decarboxylase,bifunctional aspartate kinase/diaminopimelate decarboxylase protein,Diaminopimelate decarboxylase,diaminopimelate decarboxylase,Pyridoxal-dependent decarboxylase, pyridoxal binding domain	-2.17689	0.440093	-1.90058	0.999778	0.606612	0.000113032
BAL062_00866	yrhP	resistance factor to homoserine/threonine, RhtB family,Homoserine/homoserine lactone efflux protein,homoserine/homoserine lactone efflux protein,homoserine/Threonine efflux protein,LysE type translocator	-0.346866	0.927869	0.127348	0.999778	-0.000466007	1
BAL062_00867	xerC	site-specific tyrosine recombinase,Tyrosine recombinase XerC,site-specific tyrosine recombinase XerC,Site-specific recombinase XerC,tyrosine recombinase XerC,Phage integrase family	-3.48096	0.229379	-2.71179	0.775925	-1.63178	7.01381e-07
BAL062_00871	arnT	4-amino-4-deoxy-L-arabinose transferase,Undecaprenyl phosphate-alpha-4-amino-4-deoxy-L-arabinose arabinosyl transferase,4-amino-4-deoxy-L-arabinose transferase,Predicted membrane protein,conserved hypothetical protein,Dolichyl-phosphate-mannose-protein mannosyltransferase	0.342772	0.962679	0.632007	0.999778	0.0573625	0.834307
BAL062_00872	BAL062_00872	GtrA-like family protein,GtrA-like protein	0.706884	0.719078	-0.230101	0.999778	-0.00988434	0.978452
BAL062_00873	yfdH	Putative CPS-53 prophage, bactoprenol glucosyl transferase,Bactoprenol glucosyl transferase homolog from prophage CPS-53,undecaprenyl phosphate 4-deoxy-4-formamido-L-arabinose transferase,Predicted glycosyl hydrolase,poly-beta-1,6 N-acetyl-D-glucosamine synthase,Glycosyl transferase family 2	1.62579	0.0556519	-0.350452	0.999778	0.162088	0.495824
BAL062_00874	BAL062_00874	YdjC-like family protein,hypothetical protein,hypothetical protein,Uncharacterized protein conserved in bacteria,hopanoid biosynthesis associated protein HpnK,YdjC-like protein	0.411616	0.987525	-2.56781	0.999778	0.260379	0.241457
BAL062_00875	ybhR_1	antibiotic transport system permease,Inner membrane transport permease ybhR,daunorubicin resistance ABC transporter membrane protein,ABC-2 family transporter protein	-0.369326	0.961255	-0.588644	0.999778	0.125943	0.558511
BAL062_00876	BAL062_00876	multidrug ABC transporter permease	-0.227695	0.987525	-0.086954	0.999778	-0.15417	0.5588
BAL062_00879	BAL062_00879	multidrug ABC transporter permease,ABC-2 family transporter protein	-0.147259	0.987525	-0.415015	0.999778	0.0738232	0.7446
BAL062_00880	BAL062_00880	membrane-fusion protein,putative efflux pump membrane fusion protein,efflux pump membrane protein,HlyD family secretion protein	-1.02841	0.301639	-0.872323	0.999778	0.0951101	0.662312
BAL062_00881	BAL062_00881	putative RND family drug transporter,type I secretion outer membrane protein, TolC family,Outer membrane efflux protein	-0.0723469	0.989965	-0.272197	0.999778	0.116855	0.5588
BAL062_00883	BAL062_00883	hypothetical protein	-8.52242	0.00172023	-8.55789	0.00769553	0.122377	0.863895
BAL062_00884	BAL062_00884	hypothetical protein	1.24991	0.797362	-0.295305	0.999778	-0.0647929	0.810187
BAL062_00885	yaiI	hypothetical protein,hypothetical protein,Uncharacterized BCR, YaiI/YqxD family COG1671	-0.0148332	0.999664	-1.0959	0.88466	0.0325842	0.909994
BAL062_00886	yedA	protein pagO,Uncharacterized inner membrane transporter yedA,putative DMT superfamily transporter inner membrane protein,Predicted permease, DMT superfamily,carboxylate/amino acid/amine transporter,EamA-like transporter family	0.285927	0.904743	-0.832204	0.999778	0.0113664	0.970438
BAL062_00889	BAL062_00889	metallo-beta-lactamase superfamily hydrolase,ComEC family competence protein,Predicted metal-dependent RNase, consists of a metallo-beta-lactamase domain and an RNA-binding KH domain,DNA internalization-related competence protein ComEC/Rec2,Competence protein	0.433631	0.694618	0.551414	0.999778	0.0270315	0.920467
BAL062_00891	sppA	Putative protease,Protease 4,protease 4,signal peptide peptidase SppA, 36K type,Peptidase family S49	0.271316	0.924666	-0.315568	0.999778	0.0412755	0.866473
BAL062_00892	BAL062_00892	Putative hydrolase,Alpha/beta hydrolase family	-0.645737	0.421267	-0.172331	0.999778	-0.0732239	0.750222
BAL062_00893	purN	phosphoribosylglycinamide formyltransferase,Phosphoribosylglycinamide formyltransferase,phosphoribosylglycinamide formyltransferase,Folate-dependent phosphoribosylglycinamide formyltransferase PurN,phosphoribosylglycinamide formyltransferase,Formyl transferase	0.502682	0.954947	1.94416	0.256447	0.185327	0.406763
BAL062_00894	purM	phosphoribosylaminoimidazole synthetase,Phosphoribosylformylglycinamidine cyclo-ligase,phosphoribosylaminoimidazole synthetase,Phosphoribosylamine-glycine ligase,phosphoribosylformylglycinamidine cyclo-ligase,AIR synthase related protein, C-terminal domain	0.588865	0.931732	1.98514	0.243527	0.195603	0.756282
BAL062_00895	yhhT	Putative permease,hypothetical protein,pheromone autoinducer 2 transporter,sporulation integral membrane protein YtvI,Domain of unknown function DUF20	-1.06956	0.133215	-2.07577	0.0336005	0.184254	0.463995
BAL062_00896	hda	Putative chromosomal replication initiator, DnaA-type,DnaA-homolog protein hda,DNA replication initiation factor,DnaA regulatory inactivator Hda,Bacterial dnaA protein	-0.616285	0.855254	-0.596078	0.999778	-0.3336	0.0332141
BAL062_00897	BAL062_00897	signal peptide,rhombotarget A	-0.250378	0.937191	0.00163833	0.999778	0.0585199	0.789972
BAL062_00898	BAL062_00898	putative outer membrane protein A,rhombotarget A	-0.0990636	0.984956	0.187316	0.999778	0.0871795	0.696917
BAL062_00899	BAL062_00899	Protein of unknown function (DUF3106)	-8.2371	0.00264188	-6.14418	0.0504906	-1.24126	0.00125348
BAL062_00901	sigX	RNA polymerase factor sigma-70,RNA polymerase sigma factor sigX,RNA polymerase factor sigma-70,RNA polymerase sigma factor, sigma-70 family,Sigma-70, region 4	1.73896	0.514355	0.148859	0.999778	-0.130967	0.759874
BAL062_00902	rlmB_1	rRNA methylase,23S rRNA (guanosine-2'-O-)-methyltransferase RlmB,23S rRNA (guanosine-2'-O-)-methyltransferase,RNA methyltransferase, TrmH family, group 3,SpoU rRNA Methylase family	0.504629	0.939232	-1.35344	0.999778	-0.0472634	0.895174
BAL062_00905	pal	pal,Peptidoglycan-associated lipoprotein precursor,peptidoglycan-associated outer membrane lipoprotein,Outer membrane protein and related peptidoglycan-associated (lipo)proteins,peptidoglycan-associated lipoprotein,OmpA family	-0.60722	0.931732	0.578065	0.999778	0.00883091	0.980925
BAL062_00906	tolB	tolB,hypothetical protein,translocation protein TolB,Tol-Pal system beta propeller repeat protein TolB,WD40-like Beta Propeller Repeat	-1.47382	0.466282	0.0530991	0.999778	-0.0597443	0.822256
BAL062_00907	tolA_1	protein TolA,protein TolA	-0.52354	0.755888	-1.30606	0.377637	0.0154992	0.959949
BAL062_00908	exbD_1	tolR,Biopolymer transport protein exbD,colicin uptake protein TolR,protein TolR,Biopolymer transport protein ExbD/TolR	0.347805	0.988711	3.18518	0.372846	-0.291482	0.337866
BAL062_00909	tolQ_1	tolQ,hypothetical protein,colicin uptake protein TolQ,Uncharacterized conserved protein,protein TolQ,MotA/TolQ/ExbB proton channel family	-0.705739	0.856539	-0.850695	0.999778	0.0359015	0.900746
BAL062_00911	yxeP_1	Metal-dependent hydrolase of the aminoacylase-2/carboxypeptidase-Z family,Uncharacterized hydrolase YxeP,succinyl-diaminopimelate desuccinylase,Metal-dependent amidase/aminoacylase/carboxypeptidase,amidohydrolase,Peptid ase family M20/M25/M40	0.0914563	0.988916	-0.479973	0.999778	-0.0295936	0.912633
BAL062_00912	ruvB	Holliday junction DNA helicase RuvB,Holliday junction ATP-dependent DNA helicase RuvB,Holliday junction DNA helicase RuvB,Holliday junction resolvasome, helicase subunit,Holliday junction DNA helicase RuvB,Holliday junction DNA helicase ruvB N-terminus	-2.63069	0.548357	-3.06223	0.71865	-2.24218	2.15564e-18
BAL062_00913	ruvA	ruvA,Holliday junction ATP-dependent DNA helicase RuvA,Holliday junction DNA helicase RuvA,Holliday junction DNA helicase RuvA,RuvA N terminal domain	-2.25833	0.66412	-1.9566	0.999778	-1.47697	5.44168e-06
BAL062_00914	dgt	deoxyguanosinetriphosphate triphosphohydrolase,Deoxyguanosinetriphosphate triphosphohydrolase,deoxyguanosinetriphosphate triphosphohydrolase-like protein,putative dGTPase,HD domain	-0.341245	0.925895	-0.35689	0.999778	0.10945	0.573209
BAL062_00915	purL	phosphoribosylformylglycinamidine synthase,Phosphoribosylformylglycinamidine synthase,phosphoribosylformylglycinamidine synthase,Phosphoribosylformylglycinamidine (FGAM) synthase, glutamine amidotransferase domain,phosphoribosylformylglycinamidine synthase,AIR synthase related protein, C-terminal domain	-1.9156	0.0756441	-0.616134	0.999778	-0.758725	7.85858e-11
BAL062_00916	bcr_2	MFS family drug transporter,Sulfonamide resistance protein,bicyclomycin/multidrug efflux system,Arabinose efflux permease,drug resistance transporter, Bcr/CflA subfamily,Major Facilitator Superfamily	-0.000393918	1	0.0422396	0.999778	0.105667	0.6794
BAL062_00917	BAL062_00917	hypothetical protein	0.646812	0.863433	1.24377	0.900596	0.244	0.128308
BAL062_00918	BAL062_00918	hypothetical protein,Uncharacterized protein conserved in bacteria	0.0553924	0.999664	0.843741	0.999778	-0.0649715	0.800825
BAL062_00919	echA8_2	enoyl-CoA hydratase/isomerase,Probable enoyl-CoA hydratase echA8,enoyl-CoA hydratase,phenylacetate degradation probable enoyl-CoA hydratase PaaB,Enoyl-CoA hydratase/isomerase family	-0.707669	0.856539	-0.177612	0.999778	0.0839127	0.732992
BAL062_00921	BAL062_00921	SCP-like extracellular family protein,uncharacterized protein, YkwD family,Cysteine-rich secretory protein family	-0.785295	0.85271	-0.617218	0.999778	0.0996482	0.621172
BAL062_00922	bcp	bcp,Putative peroxiredoxin bcp,thioredoxin-dependent thiol peroxidase,peroxiredoxin,AhpC/TSA family	0.128112	0.996026	1.47559	0.58767	0.16789	0.439916
BAL062_00923	BAL062_00923	ATPase,MJ0570-related uncharacterized domain,ATP-binding region	0.518995	0.892297	0.066191	0.999778	0.177565	0.30012
BAL062_00924	BAL062_00924	hypothetical protein	-1.12882	0.539142	-1.68275	0.975731	-0.388457	0.0432686
BAL062_00925	queC	Queuosine biosynthesis protein queC,7-cyano-7-deazaguanine synthase,queuosine biosynthesis protein QueC,NAD synthase,queuosine biosynthesis protein QueC,ExsB	-2.16387	0.327354	-2.77658	0.426224	-0.318747	0.112278
BAL062_00926	queE	organic radical activating protein,7-carboxy-7-deazaguanine synthase,Predicted membrane protein,putative 7-cyano-7-deazaguanosine (preQ0) biosynthesis protein QueE,Radical SAM superfamily	-3.96839	0.000133204	-4.51828	0.0104828	-0.545843	4.3919e-05
BAL062_00928	BAL062_00928	carO	0.397182	0.96185	0.519505	0.999778	-0.175876	0.40018
BAL062_00929	cbl	CysB family transcriptional regulator,HTH-type transcriptional regulator cbl,transcriptional regulator CysB-like protein,aminoethylphosphonate catabolism associated LysR family transcriptional regulator,LysR substrate binding domain	1.1408	0.28475	1.957	0.0296832	0.0695853	0.831516
BAL062_00930	cysA_1	cysA,Sulfate/thiosulfate import ATP-binding protein CysA,sulfate/thiosulfate transporter subunit,ABC-type spermidine/putrescine transport systems, ATPase components,sulfate ABC transporter, ATP-binding protein,ABC transporter	0.996815	0.138607	-0.164982	0.999778	0.0297462	0.921755
BAL062_00931	cysW_1	sulfate ABC transporter membrane protein,Sulfate transport system permease protein CysW,sulfate/thiosulfate transporter permease subunit,ABC-type sulfate transport system, permease component,sulfate ABC transporter, permease protein CysW,Binding-protein-dependent transport system inner membrane component	-0.374348	0.9211	-0.152529	0.999778	-0.12472	0.494732
BAL062_00932	cysW_2	sulfate ABC transporter permease,Sulfate transport system permease protein CysW,sulfate/thiosulfate transporter subunit,ABC-type sulfate transport system, permease component,sulfate ABC transporter, permease protein CysT,Binding-protein-dependent transport system inner membrane component	1.17481	0.0193527	0.236991	0.999778	0.0476011	0.863895
BAL062_00933	BAL062_00933	alpha/beta hydrolase,Predicted esterase of the alpha/beta hydrolase fold,Alpha/Beta hydrolase family of unknown function (DUF1234)	-0.200844	0.990852	0.53715	0.999778	-0.0446571	0.875091
BAL062_00934	sbp_2	cysP,Sulfate starvation-induced protein 2,sulfate transporter subunit,ABC-type sulfate transport system, periplasmic component,sulfate ABC transporter, sulfate-binding protein,Bacterial extracellular solute-binding protein	0.784123	0.42468	0.308397	0.999778	0.118349	0.545322
BAL062_00935	pabC	pabC,Aminodeoxychorismate lyase,4-amino-4-deoxychorismate lyase,Branched-chain amino acid aminotransferase/4-amino-4-deoxychorismate lyase,aminodeoxychorismate lyase,Aminotransferase class IV	-0.151642	0.988711	-1.59635	0.999778	0.197544	0.258229
BAL062_00936	yceG	periplasmic solute-binding protein,hypothetical protein,putative aminodeoxychorismate lyase,conserved hypothetical protein, YceG family,YceG-like family	-0.76978	0.939232	-0.865398	0.999778	-0.940131	2.94658e-09
BAL062_00938	BAL062_00938	putative thioesterase,Uncharacterized protein, possibly involved in aromatic compounds catabolism,uncharacterized domain 1,Thioesterase superfamily	-0.329207	0.962679	-0.150299	0.999778	-0.0175424	0.964342
BAL062_00939	nadB	L-aspartate oxidase,L-aspartate oxidase,L-aspartate oxidase,Aspartate oxidase,L-aspartate oxidase,FAD binding domain	0.172247	0.962679	0.323325	0.999778	-0.253348	0.0670962
BAL062_00940	mucD_1	serine protease,Probable periplasmic serine endoprotease DegP-like precursor,serine endoprotease,Predicted protease with the C-terminal PDZ domain,peptidase Do,PDZ domain (Also known as DHR or GLGF)	-0.207196	0.931732	-0.47929	0.999778	0.0475824	0.863895
BAL062_00941	BAL062_00941	thioesterase,Acyl-ACP thioesterase,acyl-CoA thioester hydrolase, YbgC/YbaW family,Acyl-ACP thioesterase	-0.925405	0.728763	-0.482176	0.999778	-0.0597834	0.814991
BAL062_00942	lepA	GTP-binding protein LepA,Elongation factor 4,GTP-binding protein LepA,GTPases - translation elongation factors,GTP-binding protein LepA,GTP-binding protein LepA C-terminus	-2.40593	0.346418	-2.89928	0.645686	-0.235388	0.545322
BAL062_00944	BAL062_00944	signal peptide	-0.142719	0.993576	-0.447002	0.999778	-0.00265495	1
BAL062_00945	rnc	ribonuclease III,Ribonuclease 3,ribonuclease III,ribonuclease III,RNase3 domain	XX	XX	XX	XX	0.474868	0.513127
BAL062_00947	BAL062_00947	hypothetical protein	-0.232909	0.990852	-1.72738	0.999778	-0.0139713	0.973148
BAL062_00948	recO	DNA repair protein RecO,Recombination protein O,DNA repair protein RecO,DNA repair protein RecO,Recombination protein O C terminal	0.119605	0.999664	-1.5683	0.999778	-0.46893	0.00919042
BAL062_00950	BAL062_00950	hydroxylase for synthesis of 2-methylthio-cis-ribozeatin in tRNA,tRNA-(MS[2]IO[6]A)-hydroxylase (MiaE)	0.294823	0.931732	-1.2085	0.999778	-0.0420406	0.875091
BAL062_00953	ydfG	L-allo-threonine dehydrogenase,NADP-dependent 3-hydroxy acid dehydrogenase YdfG,malonic semialdehyde reductase,Outer membrane receptor for Fe3+-dicitrate,3-oxoacyl-[acyl-carrier-protein] reductase,short chain dehydrogenase	0.157483	0.981752	0.343743	0.999778	0.0555134	0.837532
BAL062_00955	BAL062_00955	hypothetical protein	-0.517139	0.881471	-0.104598	0.999778	0.123204	0.491106
BAL062_00956	BAL062_00956	Phenylacetic acid degradation-related protein,Uncharacterized protein, possibly involved in aromatic compounds catabolism,uncharacterized domain 1,Thioesterase superfamily	-0.0738603	0.999664	0.952716	0.999778	0.0336158	0.921437
BAL062_00957	BAL062_00957	glutathione-dependent formaldehyde-activating enzyme family protein,Uncharacterized conserved protein,Glutathione-dependent formaldehyde-activating enzyme	-1.75588	0.904743	0.00479359	0.999778	-0.244617	0.397952
BAL062_00958	BAL062_00958	aspC,Aspartate aminotransferase,aspartate aminotransferase,Prephenate dehydrogenase,LL-diaminopimelate aminotransferase,Aminotransferase class I and II	0.0871392	0.984956	-0.167713	0.999778	0.0455158	0.863895
BAL062_00959	BAL062_00959	hypothetical protein	-0.59033	0.943521	-0.549642	0.999778	0.103342	0.689845
BAL062_00960	yedQ	PAS/PAC sensor-containing diguanylate cyclase/phosphodiesterase,Probable diguanylate cyclase YdaM,response regulator PleD,MHYT domain (predicted integral membrane sensor domain),diguanylate cyclase (GGDEF) domain,GGDEF domain	-0.325637	0.924666	-0.111332	0.999778	-0.0757335	0.753151
BAL062_00961	BAL062_00961	hypothetical protein	-0.453131	0.855889	0.202433	0.999778	0.0716663	0.722287
BAL062_00962	uvrB	excinuclease ABC subunit B,Excinuclease ABC subunit B,excinuclease ABC subunit B,Superfamily II DNA/RNA helicase required for DNA uptake (late competence protein),excinuclease ABC subunit B,Ultra-violet resistance protein B	-0.161688	0.972479	-0.0688373	0.999778	0.0838693	0.732992
BAL062_00963	blc	lipocalin,Outer membrane lipoprotein blc precursor,outer membrane lipoprotein Blc,Bacterial lipocalin,Lipocalin-like domain	0.207491	0.984956	-0.641879	0.999778	0.0815672	0.753301
BAL062_00964	rarD	permease,hypothetical protein,putative chloramphenical resistance permease RarD,Predicted permeases,protein RarD,EamA-like transporter family	0.168543	0.981752	0.284336	0.999778	0.0137758	0.966255
BAL062_00966	BAL062_00966	hypothetical protein	-0.153266	0.982189	0.454018	0.999778	0.00316745	0.998833
BAL062_00967	BAL062_00967	hypothetical protein	-0.0173147	0.999664	0.0408501	0.999778	0.0495124	0.86746
BAL062_00969	proB	gamma-glutamyl kinase,Glutamate 5-kinase,gamma-glutamyl kinase,Gamma-glutamyl phosphate reductase,glutamate 5-kinase,Amino acid kinase family	-0.0157596	0.999664	0.110019	0.999778	-0.00938038	0.980044
BAL062_00970	BAL062_00970	phosphoserine phosphatase,HAD hydrolase, family IB,haloacid dehalogenase-like hydrolase	0.444299	0.903361	0.276475	0.999778	0.0773446	0.750222
BAL062_00971	BAL062_00971	Protein of unknown function (DUF1615)	0.245459	0.962278	0.0512464	0.999778	-0.0110448	0.973835
BAL062_00972	dus	dusB,Probable tRNA-dihydrouridine synthase,tRNA-dihydrouridine synthase B,Predicted permeases,putative TIM-barrel protein, nifR3 family,Dihydrouridine synthase (Dus)	-0.708361	0.924666	-0.965212	0.999778	-0.0393419	0.890216
BAL062_00973	BAL062_00973	2-nitropropane dioxygenase,Dihydroorotate dehydrogenase,putative enoyl-[acyl-carrier-protein] reductase II,Nitronate monooxygenase	-0.142978	0.984523	0.121066	0.999778	0.0672489	0.780268
BAL062_00974	BAL062_00974	Putative nodulin 21-related protein,VIT family	0.588526	0.466282	0.373344	0.999778	0.105128	0.564104
BAL062_00975	BAL062_00975	signal peptide,Putative Zn-dependent protease, contains TPR repeats	0.100007	0.988711	-0.268054	0.999778	0.0831548	0.740322
BAL062_00976	mnaA	UDP-N-acetyl glucosamine-2-epimerase,UDP-N-acetylglucosamine 2-epimerase,UDP-N-acetylglucosamine 2-epimerase,UDP-N-acetylglucosamine 2-epimerase,UDP-N-acetylglucosamine 2-epimerase	1.97433	1.03648e-09	1.51695	0.00932708	0.287197	0.545322
BAL062_00977	BAL062_00977	hypothetical protein	0.693361	0.674683	-0.530773	0.999778	0.0791076	0.717663
BAL062_00978	BAL062_00978	hypothetical protein	0.567932	0.597091	0.906483	0.594226	0.0896754	0.650637
BAL062_00979	icaA	glycosyl transferase,Poly-beta-1,6-N-acetyl-D-glucosamine synthase,N-glycosyltransferase,Predicted glycosyl hydrolase,poly-beta-1,6 N-acetyl-D-glucosamine synthase,Glycosyl transferase family 2	0.512933	0.931732	-0.152775	0.999778	0.131563	0.531515
BAL062_00980	BAL062_00980	hypothetical protein	0.684352	0.41086	0.853093	0.820254	0.0883241	0.723639
BAL062_00981	BAL062_00981	hypothetical protein	0.768781	0.551512	-0.723904	0.999778	0.0313438	0.918055
BAL062_00982	phrB	deoxyribodipyrimidine photolyase,Deoxyribodipyrimidine photo-lyase,deoxyribodipyrimidine photolyase,deoxyribodipyrimidine photo-lyase, 8-HDF type,FAD binding domain of DNA photolyase	0.710408	0.709128	-0.217621	0.999778	0.0636442	0.811944
BAL062_00983	slyD	slyD,FKBP-type peptidyl-prolyl cis-trans isomerase slyD,FKBP-type peptidyl-prolyl cis-trans isomerase,FKBP-type peptidyl-prolyl cis-trans isomerase (trigger factor),trigger factor,FKBP-type peptidyl-prolyl cis-trans isomerase	-1.22111	0.727644	-1.71794	0.988021	-0.352387	0.0490657
BAL062_00984	ndh	NADH dehydrogenase,NADH dehydrogenase,NADH:flavorubredoxin oxidoreductase,Uncharacterized conserved protein,pyridine nucleotide-disulfide oxidoreductase family protein,Pyridine nucleotide-disulphide oxidoreductase	-0.103165	0.988916	0.569586	0.999778	-0.0415087	0.876709
BAL062_00985	dacD	putative D-ala-D-ala-carboxypeptidase, penicillin-binding protein,D-alanyl-D-alanine carboxypeptidase dacD precursor,D-alanyl-D-alanine carboxypeptidase,D-alanyl-D-alanine carboxypeptidase	-0.298989	0.887353	-0.240113	0.999778	-0.0932297	0.6794
BAL062_00986	BAL062_00986	protease,Predicted protease with the C-terminal PDZ domain,M61 glycyl aminopeptidase	-0.210721	0.931732	-0.0162247	0.999778	0.00962661	0.979497
BAL062_00987	icd_1	Isocitrate dehydrogenase,Isocitrate dehydrogenase [NADP],Monomeric isocitrate dehydrogenase,isocitrate dehydrogenase, NADP-dependent,Monomeric isocitrate dehydrogenase	-10.7717	1.91126e-08	-5.45803	0.0999194	-0.10215	0.693278
BAL062_00988	rluE	16S rRNA uridine-516 pseudouridylate synthase,Ribosomal large subunit pseudouridine synthase E,23S rRNA pseudouridine synthase E,pseudouridine synthase,RNA pseudouridylate synthase	-0.0486811	0.999664	-1.17477	0.999778	0.0583688	0.822178
BAL062_00989	icd_2	isocitrate dehydrogenase,Isocitrate dehydrogenase [NADP],isocitrate dehydrogenase,isocitrate dehydrogenase, NADP-dependent,Isocitrate/isopropylmalate dehydrogenase	-0.536839	0.924666	0.0458567	0.999778	0.564285	6.9311e-06
BAL062_00990	BAL062_00990	hypothetical protein	0.279483	0.972479	0.976461	0.886198	0.111637	0.580747
BAL062_00991	BAL062_00991	hypothetical protein	-0.189413	0.972479	-0.252962	0.999778	0.0558974	0.816909
BAL062_00992	BAL062_00992	major facilitator family transporter,Arabinose efflux permease,Protein of unknown function (DUF1228)	0.284912	0.962679	0.367954	0.999778	0.0459957	0.862448
BAL062_00993	gltR_2	LysR family transcriptional regulator,HTH-type transcriptional regulator gltR,DNA-binding transcriptional regulator IlvY,aminoethylphosphonate catabolism associated LysR family transcriptional regulator,LysR substrate binding domain	0.249489	0.941806	0.227715	0.999778	-0.0162066	0.963106
BAL062_00994	tcyP	putative transport protein,Transporter of cystine tcyP,glutamate/aspartate:proton symporter,Sodium:dicarboxylate symporter family	-0.136807	0.981752	0.130729	0.999778	0.0343992	0.904648
BAL062_00995	yddE_1	phenazine biosynthesis protein,Uncharacterized isomerase yddE,hypothetical protein,Predicted epimerase, PhzC/PhzF homolog,phenazine biosynthesis protein, PhzF family,Phenazine biosynthesis-like protein	1.04807	0.713797	1.24396	0.900596	0.0627075	0.83621
BAL062_00996	ptrA	putative Zn-dependent peptidase,Protease 3 precursor,protease3,Peptidase M16 inactive domain	-0.260187	0.892297	-0.376302	0.999778	-0.208196	0.209975
BAL062_00997	BAL062_00997	Protein of unknown function (DUF3144)	0.619326	0.905808	0.835439	0.999778	0.00565251	0.999132
BAL062_00998	BAL062_00998	hypothetical protein	0.0002892	1	-0.445808	0.999778	0.0847404	0.73023
BAL062_00999	BAL062_00999	adenylate cyclase,Uncharacterized conserved protein,CHAD domain	0.767448	0.0893159	0.607218	0.909294	0.085503	0.7446
BAL062_01000	BAL062_01000	Predicted membrane protein,Protein of unknown function (DUF962)	-0.00283187	1	-0.329834	0.999778	0.000557003	1
BAL062_01003	dhbB_1	Putative isochorismatase,Isochorismatase	0.852909	0.757809	-0.100628	0.999778	-0.0516739	0.862448
BAL062_01004	rluA_1	rluA,Ribosomal large subunit pseudouridine synthase A,23S rRNA/tRNA pseudouridine synthase A,pseudouridine synthase, RluA family,RNA pseudouridylate synthase	0.149443	0.986671	-0.24253	0.999778	-0.227661	0.210001
BAL062_01005	hepA	ATP-dependent helicase HepA,RNA polymerase-associated protein rapA,ATP-dependent helicase HepA,N-formylmethionyl-tRNA deformylase,RNA polymerase recycling family C-terminal	0.46342	0.728763	0.84616	0.606106	-0.174607	0.558511
BAL062_01006	BAL062_01006	permease,Domain of unknown function DUF20	-0.276341	0.962679	0.247851	0.999778	0.0874082	0.712524
BAL062_01007	fabR_1	TetR family transcriptional regulator,HTH-type transcriptional repressor fabR,DNA-binding transcriptional repressor FabR,Bacterial regulatory proteins, tetR family	-0.85448	0.463404	-0.562738	0.999778	-0.469407	6.90472e-05
BAL062_01010	BAL062_01010	hypothetical protein	0.084171	0.993576	0.328813	0.999778	0.0201167	0.960099
BAL062_01011	BAL062_01011	Putative transcriptional Regulator,DNA-binding transcriptional repressor AcrR,Bacterial regulatory proteins, tetR family	0.388098	0.924688	-1.61888	0.999778	0.114244	0.569795
BAL062_01012	BAL062_01012	periplasmic/secreted protein,Predicted periplasmic/secreted protein,Protein of unknown function (DUF541)	-0.1036	0.987525	-0.136132	0.999778	0.0421963	0.875091
BAL062_01013	dat	diaminobutyrate--2-oxoglutarate aminotransferase,Diaminobutyrate--2-oxoglutarate aminotransferase,diaminobutyrate--2-oxoglutarate aminotransferase,4-aminobutyrate aminotransferase and related aminotransferases,2,4-diaminobutyrate 4-transaminase,Aminotransferase class-III	-8.11179	1.11193e-07	-9.09638	0.000237928	0.645535	5.03907e-08
BAL062_01014	ddc	L-2,4-diaminobutyrate decarboxylase,L-2,4-diaminobutyrate decarboxylase,L-tyrosine decarboxylase,4-aminobutyrate aminotransferase and related aminotransferases,putative pyridoxal-dependent aspartate 1-decarboxylase,Pyridoxal-dependent decarboxylase conserved domain	-10.4458	5.16969e-12	-8.97595	5.65667e-05	0.359092	0.00868292
BAL062_01015	feaB_1	NAD-dependent aldehyde dehydrogenase,Phenylacetaldehyde dehydrogenase,gamma-aminobutyraldehyde dehydrogenase,Delta 1-pyrroline-5-carboxylate dehydrogenase,betaine aldehyde dehydrogenase,Aldehyde dehydrogenase family	-0.0427898	0.993032	0.0145937	0.999778	0.0413113	0.879551
BAL062_01016	lrp_1	AsnC family transcriptional regulator,Leucine-responsive regulatory protein,leucine-responsive transcriptional regulator,AsnC family	1.20503	0.656874	-1.19917	0.999778	0.340594	0.0874439
BAL062_01017	ipdC	Putative pyruvate decarboxylase/indolepyruvate decarboxylase,Indole-3-pyruvate decarboxylase,acetolactate synthase,Acetolactate synthase,indolepyruvate decarboxylase,Thiamine pyrophosphate enzyme, N-terminal TPP binding domain	0.206055	0.924666	-0.0632194	0.999778	0.029661	0.919559
BAL062_01018	aroP_3	Aromatic amino acid transporter,General aromatic amino acid permease,aromatic amino acid transporter,Amino acid transporters,GABA permease,Amino acid permease	-0.113617	0.982189	0.596796	0.913852	0.0311087	0.91529
BAL062_01019	sphX	phosphate transporter,hypothetical protein,phosphate binding protein,PBP superfamily domain	-0.0840801	0.990852	-0.763897	0.999778	0.422189	0.000292237
BAL062_01020	pstC	high-affinity phosphate ABC transporter membrane protein,Phosphate transport system permease protein pstC,phosphate transporter permease subunit PstC,ABC-type phosphate transport system, permease component,phosphate ABC transporter, permease protein PstC,Phosphate ATP-binding cassette transporter	-1.12939	0.0294957	-0.95603	0.99527	0.386048	0.00364265
BAL062_01021	pstA	phosphate ABC transporter permease,Phosphate transport system permease protein pstA,phosphate transporter permease subunit PtsA,ABC-type phosphate transport system, permease component,phosphate ABC transporter, permease protein PstA,Domain of unknown function (DUF3333)	-2.28067	7.69428e-11	-1.15939	0.544553	0.352632	0.0247154
BAL062_01022	pstB	phosphate transporter ATP-binding protein,Phosphate import ATP-binding protein PstB,phosphate transporter ATP-binding protein,ABC-type histidine transport system, ATPase component,phosphate ABC transporter, ATP-binding protein,ABC transporter	-0.960293	0.0352399	-0.719208	0.813025	0.407704	0.00226972
BAL062_01023	sohB	SohB,Probable protease sohB,putative inner membrane peptidase,signal peptide peptidase SppA, 36K type,Peptidase family S49	-0.527766	0.972479	-1.96154	0.999778	0.173805	0.406069
BAL062_01024	BAL062_01024	subtilisin-like serine protease,Por secretion system C-terminal sorting domain,Cna protein B-type domain	0.0893292	0.984956	0.362661	0.999778	0.142358	0.465162
BAL062_01025	yjdF	Inner membrane protein yjdF,hypothetical protein,Predicted membrane protein,Predicted membrane protein (DUF2238)	0.586507	0.925895	1.55056	0.999778	0.369309	0.00775896
BAL062_01027	hflD	Putative purine metabolism protein,High frequency lysogenization protein HflD,putative lysogenization regulator,Uncharacterized protein involved in purine metabolism,Protein of unknown function (DUF489)	-2.66706	0.641011	-2.00884	0.999778	0.117068	0.860401
BAL062_01029	nudJ	Putative Nudix hydrolase,Phosphatase nudJ,NADH pyrophosphatase,NTP pyrophosphohydrolases containing a Zn-finger, probably nucleic-acid-binding,nucleoside triphosphatase YtkD,NUDIX domain	-2.44669	0.21759	-4.25833	0.160379	-0.184852	0.482008
BAL062_01030	yrdA_1	carbonic anhydrase,hypothetical protein,carnitine operon protein CaiE,Acetyltransferase (isoleucine patch superfamily),phenylacetic acid degradation protein PaaY,Bacterial transferase hexapeptide (six repeats)	-0.38752	0.855254	0.217666	0.999778	0.0595278	0.804027
BAL062_01031	dacA	D-alanyl-D-alanine carboxypeptidase,D-alanyl-D-alanine carboxypeptidase dacA precursor,D-alanyl-D-alanine carboxypeptidase fraction A,D-alanyl-D-alanine carboxypeptidase	-6.45768	8.22642e-05	-12.9087	1.56483e-08	-0.539933	0.0108844
BAL062_01032	BAL062_01032	signal peptide protein	1.05697	0.469403	-1.0438	0.999778	0.0541835	0.849938
BAL062_01033	BAL062_01033	signal peptide	-0.909866	0.599749	-0.677953	0.999778	0.12414	0.531515
BAL062_01034	surE_1	survival protein (acid phosphatase),5'-nucleotidase surE,5'(3')-nucleotidase/polyphosphatase,5'/3'-nucleotidase SurE,Survival protein SurE	-0.0952844	0.988711	-0.00429885	0.999778	0.0554067	0.813656
BAL062_01035	nlpD_1	nlpD,Murein hydrolase activator NlpD precursor,lipoprotein NlpD,Membrane-bound metallopeptidase,Peptidase family M23	-0.181486	0.940328	0.0838421	0.999778	0.405226	0.000572444
BAL062_01036	dmlR_4	Putative transcriptional regulator,D-malate degradation protein R,transcriptional regulator,ABC-type uncharacterized transport system, periplasmic component,putative choline sulfate-utilization transcription factor,LysR substrate binding domain	-0.550892	0.972479	-0.937721	0.999778	-0.0366999	0.906086
BAL062_01037	BAL062_01037	Putative ATP-dependent protease,ATP-dependent protease Lon,Archaeal serine proteases,putative ATP-dependent protease,Lon protease (S16) C-terminal proteolytic domain	-0.200121	0.93874	-0.26335	0.999778	0.285606	0.0575549
BAL062_01038	ampG_2	Putative transporter,hypothetical protein,muropeptide transporter,AmpG-like permease,Major Facilitator Superfamily	-0.593284	0.954947	-0.464652	0.999778	-1.90747	1.96114e-15
BAL062_01039	gloA	lactoylglutathione lyase,Lactoylglutathione lyase,glyoxalase I,Predicted enzyme related to lactoylglutathione lyase,lactoylglutathione lyase,Glyoxalase/Bleomycin resistance protein/Dioxygenase superfamily	0.291006	0.972479	0.0159708	0.999778	0.097528	0.69514
BAL062_01040	BAL062_01040	Na+-dependent transporter	0.176928	0.972479	0.0955066	0.999778	0.0853367	0.694455
BAL062_01042	BAL062_01042	PAS/PAC domain-containing protein,cyclic-di-GMP phosphodiesterase,MHYT domain (predicted integral membrane sensor domain),EAL domain	0.364566	0.763099	1.68194	0.587675	0.112686	0.559391
BAL062_01043	BAL062_01043	hypothetical protein	-1.90494	0.00409485	-3.03877	0.00112157	-0.101696	0.7446
BAL062_01044	kamA	lysine 2,3-aminomutase,L-lysine 2,3-aminomutase,lysine-2,3-aminomutase-like protein,Radical SAM superfamily	-5.94226	0.0288984	-4.82521	0.149405	-0.723942	0.276863
BAL062_01046	cstA	starvation-induced protein,Carbon starvation protein A,carbon starvation protein A,Carbon starvation protein, predicted membrane protein,Carbon starvation protein CstA	0.11722	0.983578	0.286586	0.999778	0.123962	0.545322
BAL062_01047	BAL062_01047	putative small protein,Uncharacterized small protein,Protein of unknown function (DUF466)	-0.649018	0.981752	-0.411199	0.999778	0.0392839	0.919371
BAL062_01049	BAL062_01049	hypothetical protein	1.17389	0.339749	0.452981	0.999778	0.21594	0.153195
BAL062_01050	BAL062_01050	hypothetical protein	XX	XX	XX	XX	-0.878302	0.419783
BAL062_01051	BAL062_01051	hypothetical protein	0.35317	0.922078	-0.0852327	0.999778	0.0337942	0.906341
BAL062_01052	BAL062_01052	Putative DNA-binding protein,Uncharacterized phage-encoded protein,Phage antirepressor protein KilAC domain	-1.57873	0.850769	0.158084	0.999778	-0.0684374	0.791794
BAL062_01054	BAL062_01054	Putative transcriptional regulator,Bacterial regulatory proteins, tetR family	0.687301	0.981752	-0.563062	0.999778	0.310816	0.415376
BAL062_01055	BAL062_01055	regulator of polyketide synthase expression,Sugar diacid utilization regulator,Purine catabolism regulatory protein-like family	0.611229	0.795121	0.421482	0.999778	0.154816	0.398699
BAL062_01056	puuB_1	FAD dependent oxidoreductase,Gamma-glutamylputrescine oxidoreductase,D-amino acid dehydrogenase small subunit,Glycine cleavage system T protein (aminomethyltransferase),putative aminophosphonate oxidoreductase,FAD dependent oxidoreductase	-0.351376	0.924688	0.486473	0.999778	0.0529744	0.842368
BAL062_01057	BAL062_01057	putative enzyme of the cupin superfamily,Protein of unknown function (DUF861)	-0.675918	0.981752	-0.403407	0.999778	-0.0393749	0.942917
BAL062_01058	mmsA_1	Methylmalonate-semialdehyde dehydrogenase,Methylmalonate-semialdehyde dehydrogenase [acylating],gamma-aminobutyraldehyde dehydrogenase,Acetolactate synthase,methylmalonate-semialdehyde dehydrogenase (acylating),Aldehyde dehydrogenase family	0.396015	0.853711	0.139283	0.999778	0.10139	0.637296
BAL062_01059	gabP_2	gamma-aminobutyrate permease,Gamma-aminobutyrate permease,gamma-aminobutyrate transporter,Amino acid transporters,GABA permease,Amino acid permease	0.514202	0.597091	0.176767	0.999778	0.0812276	0.695221
BAL062_01060	gcvA_1	LysR family transcriptional regulator,Gcv operon activator,DNA-binding transcriptional activator GcvA,putative choline sulfate-utilization transcription factor,LysR substrate binding domain	0.602779	0.918468	-0.85872	0.999778	0.308689	0.0466636
BAL062_01061	betP_2	Putative Choline/carnitine/betaine transporter family protein,Glycine betaine transporter BetP,choline transport protein BetT,Dephospho-CoA kinase,transporter, betaine/carnitine/choline transporter (BCCT) family,BCCT family transporter	-0.0335526	0.999664	0.250164	0.999778	0.150398	0.308459
BAL062_01062	betP_3	choline-glycine betaine transporter,Glycine betaine transporter BetP,choline transport protein BetT,Dephospho-CoA kinase,transporter, betaine/carnitine/choline transporter (BCCT) family,BCCT family transporter	0.520652	0.757809	0.322716	0.999778	0.0503597	0.862448
BAL062_01063	andAc	rieske 2Fe-2S family protein,Anthranilate 1,2-dioxygenase large subunit,benzoate 1,2-dioxygenase, large subunit,Rieske [2Fe-2S] domain	0.602694	0.85074	-0.253374	0.999778	0.0958465	0.709257
BAL062_01064	gbsA	betaine-aldehyde dehydrogenase,Betaine aldehyde dehydrogenase,betaine aldehyde dehydrogenase,Delta 1-pyrroline-5-carboxylate dehydrogenase,betaine aldehyde dehydrogenase,Aldehyde dehydrogenase family	0.0262977	0.999664	0.785942	0.909294	0.253066	0.118117
BAL062_01065	rubB_1	Putative Rubredoxin-NAD(+) reductase,Rubredoxin-NAD(+) reductase,NADH:flavorubredoxin oxidoreductase,Rubredoxin,nitrite reductase [NAD(P)H], large subunit,Pyridine nucleotide-disulphide oxidoreductase	0.580003	0.627463	0.529043	0.999778	0.208247	0.197332
BAL062_01066	puuB_2	Putative Oxidoreductase,Gamma-glutamylputrescine oxidoreductase,bifunctional tRNA (mnm(5)s(2)U34)-methyltransferase/FAD-dependent cmnm(5)s(2)U34 oxidoreductase,Uncharacterized conserved protein,putative aminophosphonate oxidoreductase,FAD dependent oxidoreductase	0.381681	0.93874	0.179597	0.999778	0.174014	0.296963
BAL062_01067	eutQ	ethanolamine utilization protein,Ethanolamine utilization protein eutQ,ethanolamine utilization protein EutQ,Ethanolamine utilization protein,Ethanolamine utilisation protein EutQ	-8.4574	0.00189403	-6.37459	0.0383315	-0.0845113	0.917253
BAL062_01068	BAL062_01068	signal peptide	-0.0193986	0.999664	-0.992729	0.999778	0.0215777	0.950024
BAL062_01069	yhgN_1	multiple antibiotic transporter,hypothetical protein,putative antibiotic transporter,membrane protein, MarC family,MarC family integral membrane protein	0.516418	0.972479	1.5002	0.999778	0.190948	0.431078
BAL062_01070	yddG_1	Putative Inner membrane protein,Aromatic amino acid exporter YddG,aromatic amino acid exporter,Predicted permease, DMT superfamily,carboxylate/amino acid/amine transporter,EamA-like transporter family	0.621815	0.842674	0.133534	0.999778	0.201856	0.286125
BAL062_01071	BAL062_01071	DMT family permease,Predicted permease, DMT superfamily,carboxylate/amino acid/amine transporter,EamA-like transporter family	0.486647	0.904743	-0.0578258	0.999778	-0.0205478	0.962946
BAL062_01072	BAL062_01072	Putative Prevent host death protein,prevent-host-death family protein,Antitoxin of toxin-antitoxin stability system N-terminal	-0.25007	0.993576	1.4527	0.999778	0.0989384	0.873516
BAL062_01073	ygcS	major facilitator superfamily permease,Inner membrane metabolite transport protein ygcS,D-xylose transporter XylE,Arabinose efflux permease,MFS transporter, sugar porter (SP) family,Sugar (and other) transporter	0.206656	0.990323	-0.76955	0.999778	0.051657	0.862448
BAL062_01074	ykfB	L-alanine-DL-glutamate epimerase,L-Ala-D/L-Glu epimerase,galactonate dehydratase,L-alanine-DL-glutamate epimerase and related enzymes of enolase superfamily,muconate and chloromuconate cycloisomerases,Mandelate racemase / muconate lactonizing enzyme, N-terminal domain	-0.29436	0.972479	0.0496852	0.999778	0.0765784	0.75536
BAL062_01075	ppsC_2	NADPH:quinone reductase,Beta-ketoacyl-acyl-carrier-protein synthase I,putative alcohol dehydrogenase,putative NAD(P)H quinone oxidoreductase, PIG3 family,Zinc-binding dehydrogenase	0.884075	0.466282	1.00287	0.871565	0.28308	0.040844
BAL062_01076	yxaF_1	TetR family transcriptional regulator,Uncharacterized HTH-type transcriptional regulator yxaF,putative transcriptional regulator,mycofactocin system transcriptional regulator,Bacterial regulatory proteins, tetR family	0.70982	0.972479	0.830458	0.999778	0.0344247	0.934498
BAL062_01077	BAL062_01077	Putative transcriptional regulator,transcriptional regulator BetI,mycofactocin system transcriptional regulator,Bacterial regulatory proteins, tetR family	-2.3494	0.7409	-4.8564	0.149405	0.162644	0.635688
BAL062_01079	BAL062_01079	TerR family transcriptional regulator,probable dihydroxyacetone kinase regulator,Bacterial regulatory proteins, tetR family	-0.0564558	0.999664	1.36763	0.999778	-0.00829358	0.989007
BAL062_01080	yhhW_2	Pirin-like protein,Quercetin 2,3-dioxygenase,Uncharacterized conserved protein, contains double-stranded beta-helix domain,Pirin	1.05996	0.597091	1.24015	0.901395	0.105679	0.644633
BAL062_01081	psdht	putative threonine ammonia-lyase,Phenylserine dehydratase,serine/threonine dehydratase,Threonine dehydratase,threonine ammonia-lyase,Pyridoxal-phosphate dependent enzyme	-0.377406	0.972479	-0.675799	0.999778	-0.0072114	0.989007
BAL062_01082	tdcB_2	putative threonine ammonia-lyase,L-threonine dehydratase catabolic TdcB,serine/threonine dehydratase,Threonine dehydratase,threonine ammonia-lyase,Pyridoxal-phosphate dependent enzyme	3.05548	0.246519	-10.2697	0.000962266	-0.117462	0.801654
BAL062_01083	BAL062_01083	sensory box protein,Uncharacterized protein conserved in bacteria,YheO-like PAS domain	-0.3903	0.925895	-0.644663	0.999778	0.158381	0.354632
BAL062_01084	viuB	bauF,Vibriobactin utilization protein ViuB,Siderophore-interacting protein	-0.0307598	0.999664	-1.59906	0.999778	0.0185222	0.964342
BAL062_01085	dhbF_2	basA,Dimodular nonribosomal peptide synthase,peptide synthase,Anthranilate/para-aminobenzoate synthases component I,amino acid adenylation domain,AMP-binding enzyme	0.2775	0.967574	0.389082	0.999778	0.086987	0.700662
BAL062_01086	dhbF_3	non-ribosomal peptide synthase,Dimodular nonribosomal peptide synthase,peptide synthase,Glutamate-1-semialdehyde aminotransferase,L-aminoadipate-semialdehyde dehydrogenase,Condensation domain	0.308193	0.924666	-0.212913	0.999778	0.117393	0.520696
BAL062_01087	BAL062_01087	hypothetical protein	XX	XX	XX	XX	0.189407	0.882938
BAL062_01088	BAL062_01088	hypothetical protein	0.399643	0.990323	-9.10478	0.00447278	-0.0820638	0.907226
BAL062_01089	bauD	ferric siderophore ABC transporter, permease protein,Iron-uptake system permease protein FeuB,iron-hydroxamate transporter permease subunit,ABC-type enterochelin transport system, permease component,proposed F420-0 ABC transporter, permease protein,FecCD transport family	0.444115	0.671842	0.0370712	0.999778	0.0820399	0.738027
BAL062_01090	yfhA	bauC,Probable siderophore transport system permease protein yfhA,iron-hydroxamate transporter permease subunit,ABC-type enterochelin transport system, permease component,proposed F420-0 ABC transporter, permease protein,FecCD transport family	1.04885	0.058867	0.346155	0.999778	0.125719	0.531515
BAL062_01091	bauE	ferric acinetobactin transport system ATP-binding protein,Probable siderophore transport system ATP-binding protein YusV,iron-dicitrate transporter ATP-binding subunit,ABC-type enterochelin transport system, ATPase component,proposed F420-0 ABC transporter, ATP-binding protein,ABC transporter	-0.648658	0.972479	-0.184905	0.999778	-0.0463222	0.876709
BAL062_01092	yclQ_1	ABC-type enterochelin transport system, periplasmic component,Uncharacterized ABC transporter solute-binding protein yclQ precursor,iron-dicitrate transporter substrate-binding subunit,ABC-type enterochelin transport system, periplasmic component,heme ABC transporter, heme-binding protein isdE,Periplasmic binding protein	0.954039	0.246026	0.50177	0.999778	0.00312661	0.997973
BAL062_01093	fcuA_1	bauA,Ferrichrome receptor FcuA precursor,ferrichrome receptor precursor protein,Outer membrane receptor for monomeric catechols,TonB-dependent siderophore receptor,TonB-dependent Receptor Plug Domain	-0.00544503	0.999664	0.205356	0.999778	-0.0267626	0.929205
BAL062_01094	iucD_1	basC,L-lysine 6-monooxygenase,Lysine/ornithine N-monooxygenase	0.782424	0.85382	0.824702	0.999778	0.15659	0.444815
BAL062_01095	basD	nonribosomal peptide synthetase BasD,Phenyloxazoline synthase MbtB,peptide synthase,Anthranilate/para-aminobenzoate synthases component I,Condensation domain	-0.622337	0.767485	0.186447	0.999778	0.0347146	0.899469
BAL062_01096	dhbE	entE,2,3-dihydroxybenzoate-AMP ligase,enterobactin synthase subunit E,ABC-type sugar transport system, periplasmic component,(2,3-dihydroxybenzoyl)adenylate synthase,AMP-binding enzyme	-0.446477	0.887386	0.444448	0.999778	0.145253	0.458352
BAL062_01097	entB	basF,Isochorismatase,putative hydrolase,pyrimidine utilization protein B,Isochorismatase family	0.637266	0.612603	0.88152	0.836929	0.109433	0.586908
BAL062_01098	hdc	basG,Histidine decarboxylase,histidine decarboxylase,tyrosine decarboxylase MnfA,Pyridoxal-dependent decarboxylase conserved domain	0.702492	0.877263	0.665939	0.999778	0.0516276	0.862448
BAL062_01099	BAL062_01099	ABC transporter,Probable ABC transporter ATP-binding protein HI_0664,cysteine/glutathione ABC transporter membrane/ATP-binding component,ABC-type transport system involved in cytochrome bd biosynthesis, fused ATPase and permease components,thiol reductant ABC exporter, CydD subunit,ABC transporter	1.35506	0.158326	1.26824	0.0507814	0.143381	0.406763
BAL062_01100	ndvA	barB,Beta-(1-->2)glucan export ATP-binding/permease protein NdvA,cyclic beta-1,2-glucan ABC transporter,ABC-type bacteriocin/lantibiotic exporters, contain an N-terminal double-glycine peptidase domain,type I secretion system ATPase,ABC transporter	0.202698	0.972479	-0.394457	0.999778	0.0548367	0.834436
BAL062_01101	lgrE	acinetobactin biosynthesis protein,Linear gramicidin dehydrogenase LgrE,Thioesterase domain	-1.58434	0.746734	0.210976	0.999778	0.233652	0.122402
BAL062_01102	BAL062_01102	phosphopantetheinyl transferase component of acinetobactin biosynthesis (basI),phosphopantetheinyltransferase component of enterobactin synthase multienzyme complex,4'-phosphopantetheinyl transferase superfamily	-0.177803	0.981752	0.765577	0.999778	0.11418	0.55296
BAL062_01103	entC	isochorismate synthetase,Isochorismate synthase entC,isochorismate synthase DhbC,Anthranilate/para-aminobenzoate synthases component I,isochorismate synthase,chorismate binding enzyme	-0.236957	0.976928	0.594347	0.999778	0.155855	0.404781
BAL062_01104	ykuD	ErfK/YbiS/YcfS/YnhG family protein,Putative L,D-transpeptidase YkuD,L,D-transpeptidase,L,D-transpeptidase catalytic domain	0.851489	0.138445	0.105111	0.999778	0.153218	0.48161
BAL062_01106	BAL062_01106	integral membrane protein,Uncharacterized integral membrane protein,Protein of unknown function (DUF817)	-2.27474	0.268468	-2.07254	0.887865	2.49534	3.71394e-55
BAL062_01107	BAL062_01107	putative signal peptide-containing protein,Protein of unknown function (DUF3015)	1.18955	0.825822	1.09911	0.999778	0.309815	0.322385
BAL062_01108	BAL062_01108	signal peptide	0.389428	0.763099	0.371675	0.999778	0.177482	0.272986
BAL062_01109	ampC	beta-lactamase,Beta-lactamase precursor,beta-lactamase/D-alanine carboxypeptidase,Uncharacterized protein conserved in bacteria,Beta-lactamase	-0.854557	0.466282	-0.307324	0.999778	0.185852	0.272506
BAL062_01113	cutS	xdhA,Carbon monoxide dehydrogenase small chain,xanthine dehydrogenase subunit XdhB,Xanthine dehydrogenase, iron-sulfur cluster and FAD-binding subunit A,xanthine dehydrogenase, small subunit,FAD binding domain in molybdopterin dehydrogenase	0.00617825	0.999664	-0.480364	0.999778	0.144248	0.440938
BAL062_01114	xdhB	xanthine dehydrogenase, large subunit,Aldehyde oxidoreductase,xanthine dehydrogenase subunit XdhA,Xanthine dehydrogenase, iron-sulfur cluster and FAD-binding subunit A,xanthine dehydrogenase, molybdopterin binding subunit,Molybdopterin-binding domain of aldehyde dehydrogenase	0.0949918	0.988711	0.0981482	0.999778	0.155535	0.397952
BAL062_01115	BAL062_01115	XdhC,xanthine dehydrogenase accessory protein XdhC,XdhC and CoxI family	0.261683	0.981752	0.838281	0.999778	0.105961	0.655219
BAL062_01116	smrA	Smr protein/MutS2,Probable DNA endonuclease SmrA,hypothetical protein,MutS2 family protein,Smr domain	0.0133648	0.999664	-0.98799	0.999778	0.21509	0.206506
BAL062_01117	trpC	trpC,Indole-3-glycerol phosphate synthase,indole-3-glycerol-phosphate synthase,Indole-3-glycerol phosphate synthase,Indole-3-glycerol phosphate synthase	-0.15162	0.984523	-1.24436	0.795622	0.317937	0.0243749
BAL062_01118	trpD_1	anthranilate phosphoribosyltransferase,Anthranilate synthase component II,anthranilate phosphoribosyltransferase,Phosphoribosylanthranilate isomerase,anthranilate phosphoribosyltransferase,Glycosyl transferase family, a/b domain	0.206228	0.981752	-1.89742	0.999778	0.110488	0.638502
BAL062_01119	cirA_1	TonB-dependent receptor,Colicin I receptor precursor,enterobactin receptor protein,Outer membrane receptor for ferrienterochelin and colicins,TonB-dependent heme/hemoglobin receptor family protein,TonB dependent receptor	0.289438	0.881678	-0.23411	0.999778	0.191653	0.259011
BAL062_01120	pepN_1	aminopeptidase N(PEPN),Aminopeptidase N,aminopeptidase N,aminopeptidase N,Peptidase family M1	0.554141	0.398981	0.175386	0.999778	0.1718	0.340493
BAL062_01121	trpG	anthranilate synthase component II (glutamine amido-transferase),Anthranilate synthase component II,para-aminobenzoate synthase component II,Phosphoribosylanthranilate isomerase,glutamine amidotransferase of anthranilate synthase or aminodeoxychorismate synthase,Glutamine amidotransferase class-I	1.12055	0.206846	0.316169	0.999778	0.288555	0.0385376
BAL062_01122	BAL062_01122	hypothetical protein	-0.0353228	0.999664	0.0574664	0.999778	-0.0528417	0.873516
BAL062_01123	BAL062_01123	Fis family regulatory protein	-0.0164959	1	0.857772	0.999778	0.0439584	0.959949
BAL062_01124	BAL062_01124	hypothetical protein	XX	XX	XX	XX	0.711881	0.408394
BAL062_01125	BAL062_01125	hypothetical protein	-0.505165	0.977188	-0.0361452	0.999778	0.292004	0.0477158
BAL062_01126	BAL062_01126	hypothetical protein	-0.502048	0.984956	0.711804	0.999778	0.231665	0.449142
BAL062_01127	BAL062_01127	hypothetical protein	0.0703906	0.999664	0.809572	0.999778	0.22445	0.308109
BAL062_01128	BAL062_01128	hypothetical protein	1.65713	0.713797	0.992193	0.999778	0.155141	0.765602
BAL062_01129	BAL062_01129	hypothetical protein	0.6606	0.981752	1.34704	0.999778	-0.120312	0.835685
BAL062_01130	BAL062_01130	hypothetical protein	-0.105819	0.992849	-0.372099	0.999778	0.208338	0.247951
BAL062_01131	exoX_2	DNA polymerase III subunit epsilon,Exodeoxyribonuclease 10,exodeoxyribonuclease X	-0.8288	0.931732	0.768455	0.999778	0.148035	0.553325
BAL062_01132	BAL062_01132	ERF superfamily protein,ERF superfamily	0.586447	0.866129	-2.67337	0.886198	0.244239	0.156207
BAL062_01133	BAL062_01133	hypothetical protein	0.671503	0.981752	1.23387	0.999778	-0.0549325	0.955908
BAL062_01134	BAL062_01134	hypothetical protein	-1.07965	0.972479	-0.0247603	0.999778	0.291993	0.368658
BAL062_01136	BAL062_01136	Cro protein,Uncharacterized protein conserved in bacteria, prophage-related	-0.956536	0.952177	0.29183	0.999778	0.435802	0.0666657
BAL062_01138	BAL062_01138	hypothetical protein	1.29795	0.732784	-0.279686	0.999778	0.106331	0.654628
BAL062_01139	BAL062_01139	phosphoadenosine phosphosulfate reductase,hypothetical protein,PUA domain (predicted RNA-binding domain),putative sulfurtransferase DndC,Phosphoadenosine phosphosulfate reductase family	0.26571	0.981752	-0.714857	0.999778	0.266431	0.164172
BAL062_01140	BAL062_01140	Bacteriophage replication protein O,Bacteriophage replication protein O	-0.179975	0.988711	-0.636663	0.999778	0.0798592	0.750731
BAL062_01141	BAL062_01141	hypothetical protein	-0.490029	0.988916	-0.954273	0.999778	0.41803	0.0561041
BAL062_01142	BAL062_01142	HNH endonuclease,HNH endonuclease	-1.38027	0.904743	-1.38014	0.999778	0.0844843	0.790487
BAL062_01143	BAL062_01143	hypothetical protein	-1.72614	0.85791	-1.23415	0.999778	0.0400864	0.927306
BAL062_01144	BAL062_01144	hypothetical protein	-0.0530877	0.999664	0.220831	0.999778	0.220748	0.496903
BAL062_01145	BAL062_01145	hypothetical protein	0.212956	0.987525	0.171722	0.999778	0.240788	0.184932
BAL062_01146	BAL062_01146	hypothetical protein	1.12194	0.466282	0.889288	0.999778	0.115191	0.598337
BAL062_01147	BAL062_01147	hypothetical protein	0.59441	0.981752	0.677916	0.999778	0.191656	0.645147
BAL062_01148	BAL062_01148	hypothetical protein	-1.93135	0.881678	2.21218	0.988021	0.536079	0.00739199
BAL062_01149	BAL062_01149	hypothetical protein	-0.171372	0.999664	-0.027917	0.999778	0.0229847	0.966255
BAL062_01150	BAL062_01150	hypothetical protein	-1.01526	0.924666	1.42749	0.999778	0.184067	0.474678
BAL062_01151	BAL062_01151	phage-like protein,Uncharacterized conserved protein,Uncharacterized conserved protein (DUF2280)	0.670598	0.743505	0.43503	0.999778	0.217198	0.208668
BAL062_01152	BAL062_01152	putative bacteriophage protein, putative prophage terminase large subunit,hypothetical protein	0.492823	0.887353	0.570988	0.999778	0.0718069	0.765874
BAL062_01153	BAL062_01153	bacteriophage protein,phage-associated protein, HI1409 family,Protein of unknown function (DUF1073)	0.352675	0.940106	0.609958	0.999778	0.304711	0.0327808
BAL062_01154	BAL062_01154	bacteriophage protein,phage head morphogenesis protein, SPP1 gp7 family,Phage Mu protein F like protein	0.651782	0.892297	0.322711	0.999778	0.0567971	0.876709
BAL062_01155	BAL062_01155	Uncharacterized small protein (DUF2158)	0.00865765	1	1.22098	0.999778	-0.299195	0.499316
BAL062_01156	BAL062_01156	putative bacteriophage protein,Uncharacterized protein conserved in bacteria,Uncharacterized protein conserved in bacteria (DUF2213)	0.864663	0.548316	1.09731	0.999778	0.142957	0.491106
BAL062_01157	BAL062_01157	putative bacteriophage protein	0.333434	0.987525	-0.00202415	0.999898	0.188906	0.48976
BAL062_01158	BAL062_01158	putative bacteriophage protein,Uncharacterized protein conserved in bacteria,Uncharacterized protein conserved in bacteria (DUF2184)	0.79624	0.728763	-0.803077	0.999778	0.229028	0.121757
BAL062_01159	BAL062_01159	putative bacteriophage protein	-1.03158	0.924666	-0.907182	0.999778	0.250767	0.425951
BAL062_01160	BAL062_01160	putative bacteriophage protein	-0.205723	0.992849	-1.29121	0.999778	-0.0418083	0.918185
BAL062_01161	BAL062_01161	putative bacteriophage protein	-0.33589	0.972479	0.38612	0.999778	0.133127	0.55296
BAL062_01162	BAL062_01162	putative bacteriophage protein	0.973643	0.924666	-0.699872	0.999778	0.139697	0.753081
BAL062_01163	BAL062_01163	putative bacteriophage protein	0.594648	0.954947	0.493069	0.999778	-0.0638009	0.916979
BAL062_01164	BAL062_01164	putative bacteriophage protein,Protein of unknown function (DUF3383)	0.47244	0.842674	0.171155	0.999778	0.0634968	0.800825
BAL062_01165	BAL062_01165	putative bacteriophage protein,Protein of unknown function (DUF3277)	-1.30719	0.881678	0.327709	0.999778	-0.0284008	0.958069
BAL062_01166	BAL062_01166	putative bacteriophage protein	0.0109088	1	0.210485	0.999778	0.223324	0.336543
BAL062_01167	BAL062_01167	hypothetical protein	-0.38014	0.990323	-2.91308	0.904637	0.40112	0.0783681
BAL062_01168	BAL062_01168	bacteriophage protein	0.170541	0.972479	-0.260976	0.999778	0.172093	0.336543
BAL062_01169	BAL062_01169	bacteriophage protein	0.736489	0.736354	0.0910801	0.999778	0.0738553	0.786147
BAL062_01170	BAL062_01170	putative bacteriophage protein	0.528195	0.984956	0.50211	0.999778	0.33298	0.315678
BAL062_01171	BAL062_01171	bacteriophage protein	0.861302	0.614813	0.352609	0.999778	0.18861	0.324094
BAL062_01172	BAL062_01172	putative bacteriophage protein	-0.0184696	0.999664	0.848251	0.999778	0.350352	0.0566579
BAL062_01173	BAL062_01173	putative bacteriophage protein	0.397925	0.984523	0.291374	0.999778	0.0823288	0.777353
BAL062_01174	BAL062_01174	putative phage Mu protein gp47-like protein,Uncharacterized homolog of phage Mu protein gp47,Baseplate J-like protein	0.845933	0.182926	0.118212	0.999778	0.183979	0.328852
BAL062_01175	BAL062_01175	putative bacteriophage protein,Protein of unknown function (DUF2612)	-0.205323	0.991679	-0.719633	0.999778	-0.0185394	0.963106
BAL062_01176	BAL062_01176	hypothetical protein	-1.21778	0.924666	-1.17379	0.999778	0.218348	0.339417
BAL062_01177	BAL062_01177	hypothetical protein	0.373291	0.855254	0.214111	0.999778	0.150138	0.383031
BAL062_01178	BAL062_01178	hypothetical protein	-7.58068	0.00203873	-0.450999	0.999778	0.222495	0.654628
BAL062_01179	BAL062_01179	putative bacteriophage protein	-0.153295	0.999664	-0.367157	0.999778	0.129499	0.814991
BAL062_01180	BAL062_01180	putative secretion activating protein,Predicted lysozyme (DUF847)	0.0790916	0.989965	-0.123597	0.999778	0.0758338	0.7446
BAL062_01181	BAL062_01181	HEPN domain	1.11715	0.136919	0.623819	0.999778	0.202161	0.233572
BAL062_01182	BAL062_01182	hypothetical protein	-1.02047	0.963419	-8.23839	0.010638	-0.114946	0.915163
BAL062_01183	umuC_2	DNA polymerase V, subunit C,hypothetical protein,DNA polymerase V subunit UmuC,Nucleotidyltransferase/DNA polymerase involved in DNA repair,impB/mucB/samB family	-0.732754	0.924688	-2.92043	0.775925	0.176372	0.337387
BAL062_01184	umuD_2	DNA polymerase V component,hypothetical protein,DNA polymerase V subunit UmuD,repressor LexA,Peptidase S24-like	-0.127323	0.999664	1.83338	0.458721	-0.054685	0.883284
BAL062_01185	intS_1	Putative Phage integrase,Putative prophage CPS-53 integrase,integrase,Site-specific recombinase XerC,Phage integrase family	-0.129671	0.981752	0.469577	0.999778	0.086306	0.711757
BAL062_01186	pepQ	peptidase M24,Xaa-Pro dipeptidase,aminopeptidase,Xaa-Pro aminopeptidase,methionine aminopeptidase, type I,Metallopeptidase family M24	-1.01208	0.844939	0.358576	0.999778	0.190032	0.221471
BAL062_01187	dtpT	Dipeptide/tripeptide permease,Di-/tripeptide transporter,putative tripeptide transporter permease,amino acid/peptide transporter (Peptide:H+ symporter),POT family	0.427824	0.729203	-0.099422	0.999778	0.114787	0.547345
BAL062_01189	ubiC	ubiC,Chorismate--pyruvate lyase,chorismate pyruvate lyase,4-hydroxybenzoate synthetase (chorismate lyase),Chorismate lyase	-1.82449	0.463887	-0.444989	0.999778	0.193865	0.259167
BAL062_01191	BAL062_01191	hydrolase,Prolyl oligopeptidase family	-0.0927711	0.986671	-0.0467476	0.999778	0.237155	0.130566
BAL062_01192	BAL062_01192	hypothetical protein	0.167394	0.999664	0.82431	0.999778	0.31105	0.400448
BAL062_01193	BAL062_01193	putative signal peptide-containing protein,Protein of unknown function (DUF2726)	-0.751032	0.957717	0.0753391	0.999778	0.014983	0.973835
BAL062_01198	BAL062_01198	NIF3 (NGG1p interacting factor 3) family protein,hypothetical protein,metal-binding protein,Uncharacterized protein conserved in bacteria,dinuclear metal center protein, YbgI/SA1388 family,NIF3 (NGG1p interacting factor 3)	-0.552945	0.982547	1.02722	0.999778	-0.042667	0.921437
BAL062_01199	mucD_2	HtrA-like serine protease,Probable periplasmic serine endoprotease DegP-like precursor,serine endoprotease,Predicted secreted protein containing a PDZ domain,peptidase Do,Trypsin	0.194831	0.972479	-0.0044017	0.999778	-0.102033	0.660574
BAL062_01201	maeB	malic enzyme,NADP-dependent malic enzyme,malic enzyme,phosphate acetyltransferase,Phosphate acetyl/butaryl transferase	-0.948532	0.0339304	-0.351971	0.999778	-0.00547114	0.989647
BAL062_01202	cph2_1	Sensory box protein,Bacteriophytochrome cph2,RNase II stability modulator,MHYT domain (predicted integral membrane sensor domain),PAS domain S-box protein,EAL domain	-0.0908639	0.989965	-0.522702	0.999778	0.17317	0.293722
BAL062_01203	rsmE_2	RNA methyltransferase family protein,Ribosomal RNA small subunit methyltransferase E,16S ribosomal RNA methyltransferase RsmE,RNA methyltransferase, RsmE family,RNA methyltransferase	-0.0477338	0.999664	1.65657	0.999778	0.325234	0.148981
BAL062_01204	metF	510-methylenetetrahydrofolate reductase,5,10-methylenetetrahydrofolate reductase,5,10-methylenetetrahydrofolate reductase,5,10-methylenetetrahydrofolate reductase,Methylenetetrahydrofolate reductase	-0.365959	0.972479	0.548813	0.999778	0.143556	0.495336
BAL062_01205	sahH	S-adenosyl-L-homocysteine hydrolase,Adenosylhomocysteinase,S-adenosyl-L-homocysteine hydrolase,adenosylhomocysteinase,S-adenosyl-L-homocysteine hydrolase	-2.75839	0.0240179	-2.39951	0.255124	-0.408955	0.00260124
BAL062_01206	BAL062_01206	bacteriocin/lantibiotic ABC transporter,Peptidase C39 family	0.348168	0.981752	0.787907	0.999778	0.0762485	0.806916
BAL062_01207	BAL062_01207	4-carboxymuconolactone decarboxylase,4-carboxymuconolactone decarboxylase,Carboxymuconolactone decarboxylase family	-0.96384	0.931401	0.843085	0.999778	0.270608	0.178206
BAL062_01208	BAL062_01208	fadE,Acyl-CoA dehydrogenase, short-chain specific,acyl-CoA dehydrogenase,Rubredoxin,cyclohexanecarboxyl-CoA dehydrogenase,Domain of unknown function (DUF1974)	-0.752458	0.346359	-0.337577	0.999778	0.152752	0.398699
BAL062_01209	lipA_1	lipA,Lipoyl synthase,lipoyl synthase,lipoyl synthase,Radical SAM superfamily	-5.40395	0.0547329	-3.15951	0.680132	-1.02218	0.0711536
BAL062_01210	sthA	pyridine nucleotide transhydrogenase,Soluble pyridine nucleotide transhydrogenase,soluble pyridine nucleotide transhydrogenase,Uncharacterized conserved protein,dihydrolipoyl dehydrogenase,Pyridine nucleotide-disulphide oxidoreductase	-0.669769	0.869119	-0.706706	0.999778	0.377133	0.0217451
BAL062_01212	yhjX	MFS transporter,Inner membrane protein yhjX,putative 3-hydroxyphenylpropionic transporter MhpT,Arabinose efflux permease,oxalate/formate antiporter family transporter,Major Facilitator Superfamily	0.216561	0.981105	0.119838	0.999778	0.0108444	0.975746
BAL062_01213	narT	nitrate/nitrite transporter,Probable nitrate transporter narT,regulatory protein UhpC,nitrite transporter,Major Facilitator Superfamily	-0.0936175	0.993032	0.110437	0.999778	0.111189	0.587606
BAL062_01214	BAL062_01214	Omp W,outer membrane protein W,Outer membrane protein W,OmpW family	0.628333	0.881079	-0.182472	0.999778	0.0664329	0.79118
BAL062_01215	map_1	Methionine aminopeptidase,Methionine aminopeptidase,methionine aminopeptidase,Xaa-Pro aminopeptidase,methionine aminopeptidase, type I,Metallopeptidase family M24	-0.0770769	0.990323	-0.0440596	0.999778	0.0134539	0.970438
BAL062_01219	BAL062_01219	Protein of unknown function (DUF3465)	0.644354	0.9022	0.924848	0.999778	0.00227385	1
BAL062_01220	btr_2	AraC family transcriptional regulator,Bacillibactin transport regulator,DNA-binding transcriptional regulator AraC,Adenosine deaminase,YSIRK-targeted surface antigen transcriptional regulator,Helix-turn-helix domain	-1.06871	0.931732	-3.56734	0.65386	0.0453971	0.882938
BAL062_01221	ygaZ_1	branched-chain amino acid permease,Inner membrane protein YgaZ,azaleucine resistance protein AzlC,AzlC protein	-0.72517	0.982189	-0.0580676	0.999778	0.39028	0.21484
BAL062_01222	BAL062_01222	Predicted membrane protein,Branched-chain amino acid transport protein (AzlD)	1.01686	0.931732	-0.721831	0.999778	-0.0329461	0.963106
BAL062_01223	BAL062_01223	Protein of unknown function (DUF962)	-0.712247	0.954947	-0.117402	0.999778	0.147546	0.457443
BAL062_01224	BAL062_01224	rare lipoprotein A,RlpA-like protein precursor,rare lipoprotein A,rare lipoprotein A,Rare lipoprotein A (RlpA)-like double-psi beta-barrel	-9.47165	0.000291852	-9.50705	0.00285578	-0.710295	0.0467615
BAL062_01225	mltB_1	mltB,Membrane-bound lytic murein transglycosylase B precursor,murein hydrolase B,lytic murein transglycosylase B	0.458452	0.882195	0.115736	0.999778	-0.0564389	0.85099
BAL062_01226	mrdB	EsvE3,Rod shape-determining protein RodA,cell wall shape-determining protein,rod shape-determining protein RodA,Cell cycle protein	-13.311	1.28557e-22	-13.3465	1.09274e-11	-0.830506	0.0354188
BAL062_01227	BAL062_01227	EsvE2 protein	-1.01603	0.327354	0.0509677	0.999778	0.0660092	0.81242
BAL062_01228	queF	EsvE1,NADPH-dependent 7-cyano-7-deazaguanine reductase,7-cyano-7-deazaguanine reductase,Uncharacterized protein conserved in bacteria,queuine synthase,GTP cyclohydrolase I	-2.08634	0.618841	-0.936933	0.999778	-0.680013	0.0228902
BAL062_01229	yadH	multidrug ABC transporter permease,Inner membrane transport permease yadH,inner membrane transport permease,ATP phosphoribosyltransferase,daunorubicin resistance ABC transporter membrane protein,ABC-2 type transporter	-0.72201	0.920335	-2.0534	0.999778	-0.145566	0.545322
BAL062_01230	yadG	putative transport protein (ABC superfamily, ATP-bind),Daunorubicin/doxorubicin resistance ATP-binding protein DrrA,nodulation ABC transporter NodI,ABC-type Na+ transport system, ATPase component,daunorubicin resistance ABC transporter, ATP-binding protein,ABC transporter	-0.210547	0.981752	0.162543	0.999778	-0.085056	0.73611
BAL062_01232	BAL062_01232	hypothetical protein	-0.823884	0.981752	1.81133	0.999778	0.0663413	0.879551
BAL062_01233	exoX_3	exodeoxyribonuclease X,Exodeoxyribonuclease 10,exodeoxyribonuclease X,Uncharacterized protein conserved in bacteria,DNA polymerase III, alpha subunit, Gram-positive type	-0.0486264	0.999664	0.202921	0.999778	0.109592	0.617114
BAL062_01234	BAL062_01234	triacylglycerol lipase,Secretory lipase	0.18	0.972479	-0.386065	0.999778	0.0272375	0.918185
BAL062_01235	BAL062_01235	putative cytoplasmic protein,conserved hypothetical protein,Family of unknown function (DUF695)	1.19083	0.677576	-0.26654	0.999778	0.281778	0.0962137
BAL062_01237	oprM_2	outer membrane efflux protein,Probable efflux pump outer membrane protein ttgC precursor,copper/silver efflux system outer membrane protein CusC,efflux transporter, outer membrane factor (OMF) lipoprotein, NodT family,Outer membrane efflux protein	0.285949	0.988916	1.02095	0.999778	0.015656	0.972111
BAL062_01238	bepE	Cation/multidrug efflux pump,Efflux pump membrane transporter BepE,aminoglycoside/multidrug efflux system,RND transporter, hydrophobe/amphiphile efflux-1 (HAE1) family,AcrB/AcrD/AcrF family	0.368316	0.755888	0.0961725	0.999778	0.036312	0.896079
BAL062_01239	mdtE	Putative RND family drug transporter,Multidrug resistance protein MdtE precursor,multidrug efflux system subunit MdtA,efflux transporter, RND family, MFP subunit,HlyD family secretion protein	0.193882	0.970546	0.591388	0.999778	-0.0170635	0.959949
BAL062_01240	BAL062_01240	hypothetical protein	XX	XX	XX	XX	-0.310193	0.810788
BAL062_01241	dmlR_5	LysR family transcriptional regulator,D-malate degradation protein R,transcriptional regulator,ABC-type uncharacterized transport system, periplasmic component,putative choline sulfate-utilization transcription factor,LysR substrate binding domain	0.477731	0.904743	1.12995	0.971204	0.104533	0.610659
BAL062_01242	argT	amino acid ABC transporter periplasmic protein,Lysine-arginine-ornithine-binding periplasmic protein precursor,ABC transporter lysine/arginine/ornithine binding periplasmic protein,Response regulator containing a CheY-like receiver domain and a GGDEF domain,lysine-arginine-ornithine-binding periplasmic protein,Bacterial extracellular solute-binding proteins, family 3	0.433588	0.957717	0.489485	0.999778	0.122405	0.621926
BAL062_01243	hisQ	histidine transport system permease HisQ,Histidine transport system permease protein hisQ,histidine/lysine/arginine/ornithine ABC transporter permease HisQ,ABC-type amino acid transport system, permease component,ectoine/hydroxyectoine ABC transporter, permease protein EhuC,Binding-protein-dependent transport system inner membrane component	1.2138	0.692874	0.55366	0.999778	-0.109862	0.742547
BAL062_01244	hisM	ABC-type arginine/histidine transport system, permease component,Histidine transport system permease protein hisM,histidine/lysine/arginine/ornithine ABC transporter permease HisM,ABC-type amino acid transport system, permease component,ectoine/hydroxyectoine ABC transporter, permease protein EhuC,Binding-protein-dependent transport system inner membrane component	1.15566	0.330886	1.08113	0.999778	0.184758	0.356295
BAL062_01245	hisP	ABC-type histidine transport system, ATPase component,Histidine transport ATP-binding protein HisP,histidine/lysine/arginine/ornithine transporter subunit,ABC-type histidine transport system, ATPase component,ectoine/hydroxyectoine ABC transporter, ATP-binding protein EhuA,ABC transporter	0.986552	0.931674	1.20626	0.999778	-0.0268324	0.963106
BAL062_01246	emrE_2	QacEdelta1 SMR family efflux pump,Methyl viologen resistance protein C,multidrug efflux protein,Membrane transporters of cations and cationic drugs,Small Multidrug Resistance protein	1.6496	0.85791	1.11772	0.999778	-0.164812	0.663631
BAL062_01247	BAL062_01247	Putative 4Fe-4S ferredoxin-type protein,Uncharacterized ferredoxin-like protein HI_0527,ferredoxin,archaeoflavoprotein, MJ0208 family	1.01596	0.772224	-0.522576	0.999778	0.108958	0.73611
BAL062_01248	yhbU	protease,Uncharacterized protease yhbU precursor,putative protease,Collagenase and related proteases,Peptidase family U32	0.151462	0.981752	0.356144	0.999778	0.0719363	0.7446
BAL062_01249	yjiR	transcriptional regulator,Uncharacterized HTH-type transcriptional regulator yjiR,transcriptional regulatory protein PtsJ,Alanine-alpha-ketoisovalerate (or valine-pyruvate) aminotransferase,tyrosine/nicotianamine family aminotransferase,Aminotransferase class I and II	0.157897	0.981752	1.21867	0.165819	-0.0763221	0.7536
BAL062_01250	yddE_2	epimerase, PhzC/PhzF,Uncharacterized isomerase yddE,hypothetical protein,Predicted epimerase, PhzC/PhzF homolog,phenazine biosynthesis protein, PhzF family,Phenazine biosynthesis-like protein	-0.117997	0.991563	-1.24223	0.999778	0.0490993	0.865525
BAL062_01252	BAL062_01252	putative methyltransferase, YaeB/AF_0241 family,hypothetical protein,putative methyltransferase, YaeB/AF_0241 family,Uncharacterised protein family UPF0066	-0.825481	0.853711	0.277318	0.999778	-0.113171	0.636216
BAL062_01253	BAL062_01253	MgtC family	0.198987	0.981752	0.00329764	0.999778	-0.0138899	0.966255
BAL062_01254	epsE_1	Type II secretory pathway, ATPase PulE/Tfp pilus assembly pathway, ATPase PilB,Type II traffic warden ATPase,hypothetical protein,Type II secretory pathway, ATPase PulE/Tfp pilus assembly pathway, ATPase PilB,type II secretion system protein E,Type II/IV secretion system protein	0.470719	0.771141	-0.256615	0.999778	0.0777558	0.7446
BAL062_01255	ygiW	signal peptide,hypothetical protein,hypothetical protein,Uncharacterized conserved protein,conserved hypothetical protein,Bacterial OB fold (BOF) protein	-0.260849	0.992849	-0.724644	0.999778	0.0729182	0.845625
BAL062_01256	basR_2	Putative two-component response regulator,Transcriptional regulatory protein BasR,DNA-binding transcriptional regulator BasR,Response regulator of citrate/malate metabolism,heavy metal response regulator,Response regulator receiver domain	0.995371	0.877263	0.0759939	0.999778	-0.0161458	0.966255
BAL062_01257	qseC_2	two-component system sensor protein,Sensor protein qseC,sensor protein QseC,Signal transduction histidine kinase, nitrogen specific,heavy metal sensor kinase,Histidine kinase-, DNA gyrase B-, and HSP90-like ATPase	0.804763	0.280874	1.01365	0.594226	0.0070687	0.986842
BAL062_01258	BAL062_01258	hemin uptake protein HemP,Hemin uptake protein,Hemin uptake protein hemP	-1.7424	0.904743	-1.78376	0.999778	-0.227165	0.385824
BAL062_01259	mutT_2	bifunctional dGTP-pyrophosphohydrolase/thiamine phosphate synthase,8-oxo-dGTP diphosphatase,hypothetical protein,Thiamine monophosphate synthase,mutator mutT protein,Thiamine monophosphate synthase/TENI	0.353839	0.931732	0.646405	0.999778	0.20763	0.225948
BAL062_01260	BAL062_01260	hypothetical protein	0.0962955	0.991679	-0.673993	0.999778	0.0534482	0.837048
BAL062_01261	mrcB	mrcB,Murein polymerase,bifunctional glycosyl transferase/transpeptidase,Membrane carboxypeptidase/penicillin-binding protein,penicillin-binding protein 1B,Transglycosylase	0.00579875	0.999664	-0.365193	0.999778	-0.0450642	0.876273
BAL062_01263	BAL062_01263	Protein of unknown function (DUF1315)	-2.41926	0.519229	-0.296391	0.999778	-0.240117	0.282014
BAL062_01264	trpD_2	Anthranilate phosphoribosyltransferase,Anthranilate synthase component II,hypothetical protein,anthranilate phosphoribosyltransferase,Glycosyl transferase family, helical bundle domain	0.0770721	0.989965	0.284798	0.999778	-0.0629345	0.779776
BAL062_01265	dctA_1	C4-dicarboxylate transport protein,Aerobic C4-dicarboxylate transport protein,C4-dicarboxylate transporter DctA,Sodium:dicarboxylate symporter family	-0.291046	0.944235	0.0727789	0.999778	-0.06924	0.775051
BAL062_01266	BAL062_01266	putative acyl coenzyme A dehydrogenase (HcaD-like),Acyl-CoA dehydrogenase, short-chain specific,putative acyl-CoA dehydrogenase,Rubredoxin,cyclohexanecarboxyl-CoA dehydrogenase,Acyl-CoA dehydrogenase, C-terminal domain	0.864657	0.612603	-0.223391	0.999778	0.0776732	0.749226
BAL062_01267	besA	putative hydrolase of alpha/beta superfamily,Ferri-bacillibactin esterase BesA,enterobactin/ferric enterobactin esterase,Predicted hydrolase of the alpha/beta superfamily,S-formylglutathione hydrolase,Putative esterase	0.243672	0.981752	-0.044551	0.999778	0.0597484	0.830445
BAL062_01268	pheA	bifuctional chorismate mutase P/prephenate dehydratase,P-protein,prephenate dehydratase,Prephenate dehydrogenase,chorismate mutase,Prephenate dehydratase	-3.18053	0.412607	-8.4894	0.00400899	-0.229403	0.572718
BAL062_01270	BAL062_01270	hypothetical protein	0.490789	0.924666	0.16907	0.999778	0.132494	0.529137
BAL062_01271	pepD	pepD,Cytosol non-specific dipeptidase,aminoacyl-histidine dipeptidase,Xaa-His dipeptidase,Peptidase family M20/M25/M40	0.262555	0.953645	-0.272557	0.999778	0.0309239	0.907948
BAL062_01272	rbn	RNase Z,Ribonuclease BN,ribonuclease Z,ribonuclease Z,Beta-lactamase superfamily domain	0.848109	0.543175	0.548936	0.999778	-0.0771028	0.768805
BAL062_01275	BAL062_01275	alpha/beta superfamily hydrolase,Predicted hydrolase of the alpha/beta-hydrolase fold,Alpha/beta hydrolase family	0.026499	0.999664	-0.175042	0.999778	-0.0734832	0.831001
BAL062_01276	yaaA	protein YaaA,hypothetical protein,hypothetical protein,Protein of unknown function (DUF328)	-1.95433	0.694618	-1.34232	0.999778	-0.0798718	0.804027
BAL062_01277	BAL062_01277	putative metal-dependent HD phosphohydrolase domain protein,Uncharacterized protein conserved in bacteria	-0.00929521	1	-1.21662	0.999778	-0.041893	0.875788
BAL062_01278	thiG	thiamine biosynthesis protein, thiazole moiety,Thiazole synthase,bifunctional sulfur carrier protein/thiazole synthase protein,Thiamine monophosphate synthase,pyridoxal 5'-phosphate synthase, synthase subunit Pdx1,Thiazole biosynthesis protein ThiG	0.249013	0.953645	-1.00723	0.999778	0.273693	0.0487288
BAL062_01279	BAL062_01279	ThiF/ThiS complex component,sulfur carrier protein ThiS,thiamine biosynthesis protein ThiS,ThiS family	-4.42745	0.231875	-0.943621	0.999778	0.255448	0.340493
BAL062_01280	ygdD	putative small membrane protein,hypothetical protein,hypothetical protein,Protein of unknown function (DUF423)	0.17442	0.992849	0.501383	0.999778	0.280868	0.0785079
BAL062_01281	rpoH	RNA polymerase factor sigma-32,Heat shock regulatory protein F33.4,RNA polymerase factor sigma-32,alternative sigma factor RpoH,Sigma-70 region 2	-11.1244	3.67072e-06	-11.16	0.00022564	0.978806	9.48268e-13
BAL062_01284	rhlB	rhlB,ATP-dependent RNA helicase rhlB,ATP-dependent RNA helicase RhlB,Predicted transporter component,ATP-dependent DNA helicase RecQ,DEAD/DEAH box helicase	-0.0524651	0.999664	-0.144904	0.999778	0.156041	0.425951
BAL062_01285	BAL062_01285	signal peptide	-0.7071	0.958489	-0.0598582	0.999778	-0.00487393	1
BAL062_01286	ydjA	nitroreductase,Putative NAD(P)H nitroreductase ydjA,putative oxidoreductase,F420 biosynthesis protein FbiB, C-terminal domain,Nitroreductase family	-1.6071	0.856539	0.113615	0.999778	-0.380139	0.00868292
BAL062_01288	sixA	SixA,Phosphohistidine phosphatase sixA,phosphohistidine phosphatase,phosphohistidine phosphatase SixA,Histidine phosphatase superfamily (branch 1)	-0.825311	0.931514	-0.914456	0.999778	-0.0169037	0.964342
BAL062_01289	BAL062_01289	general secretion pathway protein L,Type II secretory pathway, component PulL,type II secretion system protein L,GspL periplasmic domain	-0.250849	0.952607	-0.254298	0.999778	0.062217	0.823984
BAL062_01290	BAL062_01290	type II secretory pathway, component PulM,General secretion pathway, M protein	0.0282582	0.999664	0.236875	0.999778	0.109064	0.635688
BAL062_01291	pyrD	pyrD,Dihydroorotate dehydrogenase (quinone),dihydroorotate dehydrogenase 2,Dihydroorotate dehydrogenase,dihydroorotate dehydrogenase (fumarate),Dihydroorotate dehydrogenase	-4.8545	0.047014	-2.82611	0.900596	-0.0826428	0.878079
BAL062_01292	cvpA	putative membrane protein required for colicin V production (CvpA),Pur regulon 18 kDa protein,colicin V production protein,Colicin V production protein	-0.230024	0.989965	-1.51103	0.999778	0.0686403	0.866473
BAL062_01293	purF	purF,Amidophosphoribosyltransferase,amidophosphor ibosyltransferase,Glutamine phosphoribosylpyrophosphate amidotransferase,amidophosphoribosyltransferase,Glutamine amidotransferases class-II	-0.942748	0.931732	1.76303	0.546425	-0.307417	0.548855
BAL062_01296	ghrB	tkrA,Glyoxylate/hydroxypyruvate reductase B,bifunctional glyoxylate/hydroxypyruvate reductase B,Phosphoserine aminotransferase,phosphoglycerate dehydrogenase,D-isomer specific 2-hydroxyacid dehydrogenase, NAD binding domain	0.368647	0.91615	-0.370818	0.999778	0.0229831	0.941193
BAL062_01297	yggG_1	peptidase family M48 family protein,Uncharacterized metalloprotease yggG,heat shock protein HtpX,Putative Zn-dependent protease, contains TPR repeats,Peptidase family M48	0.506227	0.709128	0.0559218	0.999778	-0.0706759	0.771996
BAL062_01298	yqeY	Yqey-like family protein,hypothetical protein,Uncharacterized conserved protein,Yqey-like protein	-5.21719	0.0743822	-0.760348	0.999778	-0.00893575	0.997194
BAL062_01299	rpsU	30S ribosomal protein S21,30S ribosomal protein S21,30S ribosomal protein S21,ribosomal protein S21,Ribosomal protein S21	-7.39059	0.010674	-6.02475	0.0629393	-0.0309366	1
BAL062_01301	BAL062_01301	hypothetical protein	0.210721	0.987525	1.02904	0.999778	0.172833	0.401815
BAL062_01302	BAL062_01302	ATPase,Predicted ATPase (AAA+ superfamily),Protein of unknown function (DUF815)	-0.0209415	0.999664	-1.25331	0.999778	-0.120884	0.59288
BAL062_01303	BAL062_01303	alpha-beta hydrolase family esterase,Patatin,Domain of unknown function (DUF3336)	0.15038	0.981752	-0.0877317	0.999778	0.0951844	0.655259
BAL062_01304	BAL062_01304	kinase,serine/threonine-protein kinase,Predicted ATPase,TOMM system kinase/cyclase fusion protein,Protein kinase domain	-0.663519	0.938579	0.159901	0.999778	0.244743	0.10767
BAL062_01309	gltC_2	Regulatory protein LysR,HTH-type transcriptional regulator gltC,DNA-binding transcriptional regulator CynR,pca operon transcription factor PcaQ,LysR substrate binding domain	0.502328	0.675709	-0.00340534	0.999778	0.0210692	0.942917
BAL062_01310	BAL062_01310	beta alanine--pyruvate transaminase,Omega-amino acid--pyruvate aminotransferase,beta alanine--pyruvate transaminase,L-aminopeptidase/D-esterase,adenosylmethionine -8-amino-7-oxononanoate transaminase,Aminotransferase class-III	0.969321	0.133087	0.0289232	0.999778	0.0479341	0.862448
BAL062_01311	mmsA_2	Methylmalonate-semialdehyde dehydrogenase,Methylmalonate-semialdehyde dehydrogenase [acylating],gamma-aminobutyraldehyde dehydrogenase,Acetolactate synthase,methylmalonate-semialdehyde dehydrogenase (acylating),Aldehyde dehydrogenase family	0.414738	0.919235	1.02842	0.933565	-0.0402898	0.886413
BAL062_01312	gabP_3	gamma-aminobutyrate permease,Gamma-aminobutyrate permease,gamma-aminobutyrate transporter,Amino acid transporters,GABA permease,Amino acid permease	0.402145	0.944235	0.780359	0.999778	-0.0662191	0.855164
BAL062_01313	BAL062_01313	Uncharacterized protein conserved in bacteria,Uncharacterized protein conserved in bacteria (DUF2171)	-0.209531	0.990852	1.0152	0.999778	-0.0850443	0.753387
BAL062_01314	BAL062_01314	acyl-CoA dehydrogenase	0.493835	0.713797	-0.0385218	0.999778	-0.0293661	0.916979
BAL062_01315	BAL062_01315	LmbE protein,glucosamine-6-phosphate deaminase-like protein,Uncharacterized proteins, LmbE homologs,bacillithiol biosynthesis deacetylase BshB1,GlcNAc-PI de-N-acetylase	0.389664	0.957717	-0.268926	0.999778	-0.108988	0.679882
BAL062_01316	BAL062_01316	methyltransferase type 12,hypothetical protein,Predicted methyltransferase (contains TPR repeat),3-demethylubiquinone-9 3-O-methyltransferase,Nodulation protein S (NodS)	-0.349351	0.940755	-0.0236795	0.999778	-0.0233253	0.938646
BAL062_01317	BAL062_01317	glycosyltransferase,putative glycosyl transferase,transferase 2, rSAM/selenodomain-associated,Glycosyl transferase family 2	0.666158	0.436502	0.414298	0.999778	-0.0303562	0.916377
BAL062_01318	BAL062_01318	signal peptide,hypothetical protein,hypothetical protein,Uncharacterized conserved protein,conserved hypothetical protein,Bacterial OB fold (BOF) protein	0.143004	0.999664	0.847593	0.999778	-0.116402	0.712715
BAL062_01319	ycgF	Sensors of blue-light using FAD family protein,Blue light- and temperature-regulated antirepressor YcgF,Sensors of blue-light using FAD	-0.134116	0.993576	-0.350188	0.999778	-0.292188	0.204154
BAL062_01320	BAL062_01320	hypothetical protein	0.320085	0.990852	-7.09285	0.00696796	0.456512	0.134683
BAL062_01321	eamB_2	Threonine efflux protein,Cysteine/O-acetylserine efflux protein,cysteine/O-acetylserine exporter,homoserine/Threonine efflux protein,LysE type translocator	-0.726914	0.931732	0.987381	0.999778	0.186409	0.639538
BAL062_01322	marA	AraC family transcriptional regulator,Multiple antibiotic resistance protein marA,DNA-binding transcriptional regulator AraC,DNA gyrase inhibitor,YSIRK-targeted surface antigen transcriptional regulator,AraC-like ligand binding domain	0.933817	0.772224	1.17882	0.999778	-0.145551	0.6488
BAL062_01323	phbC_1	poly(R)-hydroxyalkanoic acid synthase,Poly-beta-hydroxybutyrate polymerase,acyl-CoA synthetase,Poly-beta-hydroxyalkanoate depolymerase,poly(R)-hydroxyalkanoic acid synthase, class III, PhaC subunit,Alpha/beta hydrolase family	-0.107859	0.986671	1.13481	0.293984	-0.108665	0.611813
BAL062_01324	gltS	sodium/glutamate symporter,Glutamate permease,sodium/glutamate symporter,Sodium/glutamate symporter	0.130194	0.984956	-0.130978	0.999778	-0.0296786	0.921755
BAL062_01325	BAL062_01325	AAA ATPase,Predicted ATPase (AAA+ superfamily),Protein of unknown function (DUF815)	-0.181216	0.984523	-0.431712	0.999778	-0.0236561	0.942917
BAL062_01326	lutR	Transcriptional regulator GntR family,L-lactate utilization operon repressor,DNA-binding transcriptional repressor LldR,Transcriptional regulators,phosphonate utilization associated transcriptional regulator,Bacterial regulatory proteins, gntR family	-0.228829	0.984523	-1.22624	0.999778	-0.466656	0.000429404
BAL062_01327	BAL062_01327	hypothetical protein	0.719034	0.972479	-0.713618	0.999778	-0.219989	0.7446
BAL062_01328	BAL062_01328	TetR family transcriptional regulator,transcriptional regulator BetI,transcriptional repressor BetI,Bacterial regulatory proteins, tetR family	2.67633	1.59246e-10	2.60651	1.95659e-05	0.865091	0.0682795
BAL062_01329	BAL062_01329	protein CsuA/B,Uncharacterized secreted protein,Spore Coat Protein U domain	2.79782	7.03901e-23	2.86906	3.35993e-11	1.01969	0.050012
BAL062_01330	BAL062_01330	protein CsuA,Uncharacterized secreted protein	2.70395	1.28547e-16	2.54005	6.73504e-06	0.849547	0.0591436
BAL062_01331	BAL062_01331	protein CsuB,Uncharacterized secreted protein,Spore Coat Protein U domain	2.75962	4.51223e-18	2.39933	6.06249e-06	0.830452	0.117252
BAL062_01332	BAL062_01332	P pilus assembly protein, chaperone PapD,putative chaperone protein EcpD,Gram-negative pili assembly chaperone, N-terminal domain	2.77904	2.27626e-22	2.56637	2.71795e-08	0.796236	0.135899
BAL062_01333	caf1A	protein CsuD,F1 capsule-anchoring protein precursor,fimbrial outer membrane usher protein PefC,Fimbrial Usher protein	2.70579	1.30623e-21	2.51045	1.01342e-08	0.841391	0.113394
BAL062_01334	BAL062_01334	protein CsuE; secreted protein related to type I pili,Uncharacterized secreted protein,Spore Coat Protein U domain	2.67345	2.0942e-21	2.51681	2.79922e-08	0.49875	0.497608
BAL062_01335	BAL062_01335	hypothetical protein	-0.887127	0.945134	0.136403	0.999778	-0.216903	0.305772
BAL062_01336	proP_1	Proline/betaine transporter,Proline porter II,proline/glycine betaine transporter,Arabinose efflux permease,MFS transporter, metabolite:H+ symporter (MHS) family protein,Sugar (and other) transporter	0.419706	0.914269	0.0254183	0.999778	-0.0273108	0.929205
BAL062_01338	BAL062_01338	TetR family transcriptional regulator,probable dihydroxyacetone kinase regulator,Bacterial regulatory proteins, tetR family	1.79982	0.0448717	2.06744	0.149405	0.269544	0.192533
BAL062_01339	BAL062_01339	Membrane protein putative,Predicted permease, DMT superfamily,carboxylate/amino acid/amine transporter,EamA-like transporter family	0.433565	0.931732	0.871382	0.999778	0.0965967	0.661984
BAL062_01340	patA	class I and II aminotransferase,Putative aminotransferase A,aspartate aminotransferase,aspartate 4-decarboxylase,Aminotransferase class I and II	0.332269	0.925895	0.47445	0.999778	-0.0167272	0.963106
BAL062_01341	BAL062_01341	YidE/YbjL duplication,putative transporter,Predicted permease,aspartate-alanine antiporter,Predicted Permease Membrane Region	0.135275	0.986671	0.502751	0.999778	-0.106959	0.619274
BAL062_01342	yebS_1	pqiA-1,Inner membrane protein yebS,paraquat-inducible membrane protein A,Uncharacterized paraquat-inducible protein A,integral membrane protein, PqiA family,Paraquat-inducible protein A	-0.0407575	0.999664	0.0339892	0.999778	-0.048986	0.866447
BAL062_01343	yebS_2	pqiA-2,Inner membrane protein yebS,paraquat-inducible membrane protein A,Uncharacterized paraquat-inducible protein A,integral membrane protein, PqiA family,Paraquat-inducible protein A	0.166185	0.972479	0.490903	0.999778	-0.0344936	0.893394
BAL062_01344	BAL062_01344	pqiB,hypothetical protein,paraquat-inducible protein B,Uncharacterized paraquat-inducible protein A,virulence factor Mce family protein,mce related protein	0.135012	0.990323	0.254832	0.999778	-0.148129	0.453646
BAL062_01345	BAL062_01345	signal peptide,ABC-type uncharacterized transport system, auxiliary component,Protein of unknown function (DUF330)	0.319079	0.972479	-1.03481	0.999778	-0.135996	0.499127
BAL062_01346	ygeA	Aspartate racemase,hypothetical protein,putative racemase,aspartate racemase,Asp/Glu/Hydantoin racemase	0.417951	0.9211	-0.00999122	0.999778	-0.178878	0.356295
BAL062_01347	yddG_2	Permeases of the drug/metabolite transporter (DMT) superfamily,Aromatic amino acid exporter YddG,aromatic amino acid exporter,carboxylate/amino acid/amine transporter,EamA-like transporter family	0.245192	0.987525	-0.188157	0.999778	-0.235704	0.148975
BAL062_01348	BAL062_01348	glucose/sorbosone dehydrogenase,putative membrane-bound dehydrogenase domain,Membrane bound L-sorbosone dehydrogenase	0.593641	0.962004	1.08057	0.999778	-0.264977	0.341527
BAL062_01350	BAL062_01350	mutlidrug resistance protein,multidrug resistance protein,Major Facilitator Superfamily	0.611542	0.849671	0.538433	0.999778	-0.0419037	0.907948
BAL062_01351	BAL062_01351	transcriptional regulator	-0.702068	0.952607	-0.533043	0.999778	-0.122541	0.580747
BAL062_01352	dctA_2	C4-dicarboxylate transport protein,C4-dicarboxylate transport protein,C4-dicarboxylate transporter DctA,Sodium:dicarboxylate symporter family	0.241246	0.944235	0.232357	0.999778	-0.0377486	0.881205
BAL062_01353	BAL062_01353	hypothetical protein	0.942431	0.931732	-0.204295	0.999778	-0.217918	0.576057
BAL062_01354	gloB	Zn-dependent hydrolase, including glyoxylase,Hydroxyacylglutathione hydrolase,hydroxyacylglutathione hydrolase,hydroxyacylglutathione hydrolase,Metallo-beta-lactamase superfamily	0.0736261	0.995889	0.528713	0.999778	-0.184515	0.402149
BAL062_01355	metI_1	ABC transporter permease,D-methionine transport system permease protein metI,DL-methionine transporter permease subunit,ABC-type phosphate/phosphonate transport system, permease component,phosphonate ABC transporter, permease protein PhnE,Binding-protein-dependent transport system inner membrane component	-0.258042	0.957717	-1.05305	0.886198	-0.129595	0.512318
BAL062_01356	metN_1	metal ion ABC transporter ATPase,Methionine import ATP-binding protein MetN,DL-methionine transporter ATP-binding subunit,ABC-type proline/glycine betaine transport system, ATPase component,D-methionine ABC transporter, ATP-binding protein,ABC transporter	-1.08067	0.569689	0.648838	0.999778	-0.0486654	0.863895
BAL062_01357	metQ_1	metal ion ABC transporter substrate-binding protein/surface antigen,Methionine-binding lipoprotein metQ precursor,DL-methionine transporter substrate-binding subunit,lipoprotein, YaeC family,NLPA lipoprotein	-0.309179	0.986671	-1.43019	0.999778	0.0522841	0.86746
BAL062_01358	purD	purD,Phosphoribosylamine--glycine ligase,phosphoribosylamine--glycine ligase,Phosphoribosylamine-glycine ligase,phosphoribosylamine--glycine ligase,Phosphoribosylglycinamide synthetase, ATP-grasp (A) domain	1.07909	0.873227	1.72361	0.999778	-0.123687	0.887802
BAL062_01359	purH	bifunctional protein purH,Bifunctional purine biosynthesis protein PurH,bifunctional phosphoribosylaminoimidazolecarboxamide formyltransferase/IMP cyclohydrolase,Folate-dependent phosphoribosylglycinamide formyltransferase PurN,phosphoribosylaminoimidazolecarboxamide formyltransferase/IMP cyclohydrolase,AICARFT/IMPCHase bienzyme	-1.11729	0.918468	0.0579066	0.999778	0.590295	3.89016e-05
BAL062_01361	BAL062_01361	MJ0042 family finger-like domain,Protein of unknown function (DUF3426)	-1.07831	0.408858	-1.66486	0.999778	-0.0392743	0.912633
BAL062_01362	prmA_2	prmA,Ribosomal protein L11 methyltransferase,ribosomal protein L11 methyltransferase,Ribosomal protein L11 methylase,ribosomal protein L11 methyltransferase,Ribosomal protein L11 methyltransferase (PrmA)	-1.88269	0.827263	1.04637	0.999778	0.181815	0.469008
BAL062_01363	BAL062_01363	Putative signal peptide-containing protein	-0.280972	0.986671	-0.25825	0.999778	-0.15662	0.562063
BAL062_01364	gidA	tRNA uridine 5-carboxymethylaminomethyl modification enzyme GidA,Glucose-inhibited division protein A,tRNA uridine 5-carboxymethylaminomethyl modification enzyme GidA,Proteins involved in synaptic transmission and general secretion, Sec1 family,tRNA uridine 5-carboxymethylaminomethyl modification enzyme GidA,Glucose inhibited division protein A	-3.32425	0.206846	-6.45093	0.0364743	-0.304545	0.700662
BAL062_01365	mdcH	transcriptional factor	-0.237088	0.981752	-0.51314	0.999778	-0.181457	0.302155
BAL062_01366	BAL062_01366	Domain of unknown function (DUF404)	-0.191139	0.972479	0.610849	0.999778	-0.0188752	0.959949
BAL062_01367	BAL062_01367	Bacterial domain of unknown function (DUF403)	-0.16146	0.992849	-0.23566	0.999778	-0.0505209	0.863895
BAL062_01368	BAL062_01368	transglutaminase-like enzyme, putative cysteine protease,Uncharacterized protein conserved in bacteria,Transglutaminase-like superfamily	0.543221	0.865651	0.296163	0.999778	-0.0173154	0.962507
BAL062_01369	BAL062_01369	proteasome-type protease,Proteasome subunit	0.69937	0.539142	0.659806	0.999778	-0.0191453	0.957947
BAL062_01370	dadX_1	alanine racemase,Alanine racemase, catabolic,alanine racemase,Uncharacterized protein conserved in bacteria,alanine racemase,Alanine racemase, N-terminal domain	0.136695	0.984956	0.022678	0.999778	-0.0697731	0.769326
BAL062_01375	cyoE	cyoE,Protoheme IX farnesyltransferase,protoheme IX farnesyltransferase,Polyprenyltransferase (cytochrome oxidase assembly factor),protoheme IX farnesyltransferase,UbiA prenyltransferase family	XX	XX	XX	XX	-2.14196	0.00336515
BAL062_01378	cyoB	cyoB,Ubiquinol oxidase subunit 1,cytochrome o ubiquinol oxidase subunit I,cytochrome o ubiquinol oxidase, subunit I,Cytochrome C and Quinol oxidase polypeptide I	-5.41274	0.0380251	-7.57594	0.0225561	-1.11325	0.0475173
BAL062_01379	cyoA	cyoA,Ubiquinol oxidase subunit 2 precursor,cytochrome o ubiquinol oxidase subunit II,ubiquinol oxidase, subunit II,COX Aromatic Rich Motif	XX	XX	XX	XX	-1.75756	0.000353254
BAL062_01380	BAL062_01380	RDD family protein,RDD family	0.0446669	0.999664	-0.099204	0.999778	-0.14325	0.626343
BAL062_01383	pgaA	biofilm synthesis protein,Poly-beta-1,6-N-acetyl-D-glucosamine export protein precursor,outer membrane protein PgaA,Uncharacterized protein conserved in bacteria containing a divergent form of TPR repeats,poly-beta-1,6 N-acetyl-D-glucosamine export porin PgaA	0.159801	0.981752	0.663476	0.986932	-0.0562359	0.830712
BAL062_01384	pgaB_1	xylanase/chitin deacetylase,Poly-beta-1,6-N-acetyl-D-glucosamine N-deacetylase precursor,outer membrane N-deacetylase,poly-beta-1,6-N-acetyl-D-glucosamine N-deacetylase PgaB,Polysaccharide deacetylase	0.0976503	0.989965	-0.207726	0.999778	-0.0632761	0.806916
BAL062_01385	pgaC_1	Biofilm synthesis N-glycosyltransferase,Poly-beta-1,6-N-acetyl-D-glucosamine synthase,N-glycosyltransferase,Predicted glycosyl hydrolase,poly-beta-1,6 N-acetyl-D-glucosamine synthase,Glycosyl transferase family 2	1.0245	0.294064	0.0767976	0.999778	0.0440539	0.878495
BAL062_01386	pgaD	Biofilm PGA synthesis protein pgaD,Biofilm PGA synthesis protein PgaD,hemin storage system protein,poly-beta-1,6-N-acetyl-D-glucosamine biosynthesis protein PgaD	0.823228	0.854434	1.70021	0.999778	-0.199328	0.398699
BAL062_01387	BAL062_01387	flavoprotein	0.888142	0.761577	0.166355	0.999778	0.0712259	0.811513
BAL062_01388	limB	Luciferase-like monooxygenase family protein,Limonene 1,2-monooxygenase,hypothetical protein,luciferase family oxidoreductase, group 1,Luciferase-like monooxygenase	-0.726353	0.93874	1.44548	0.999778	-0.0915171	0.700349
BAL062_01389	BAL062_01389	17 kDa surface antigen family protein,Glycine zipper 2TM domain	-0.269743	0.984523	-0.439777	0.999778	0.0360684	0.915087
BAL062_01390	BAL062_01390	17 kDa surface antigen family protein,Glycine zipper 2TM domain	-0.222993	0.984956	-0.126047	0.999778	0.0269287	0.921755
BAL062_01391	dmlR_6	Regulatory protein LysR:LysR, substrate-binding protein,D-malate degradation protein R,LysR family transcriptional regulator,ABC-type uncharacterized transport system, periplasmic component,putative choline sulfate-utilization transcription factor,LysR substrate binding domain	0.859357	0.463404	0.710538	0.999778	0.127748	0.508588
BAL062_01392	hchA_2	ThiJ/PfpI family protein,Molecular chaperone Hsp31 and glyoxalase 3,chaperone protein HchA,intracellular protease, PfpI family,DJ-1/PfpI family	0.611117	0.927869	0.345189	0.999778	-0.0896855	0.732992
BAL062_01394	prmC	Methylase of polypeptide chain release factor,Release factor glutamine methyltransferase,N5-glutamine S-adenosyl-L-methionine-dependent methyltransferase,Methylase of polypeptide chain release factors,protein-(glutamine-N5) methyltransferase, release factor-specific,Methyltransferase small domain	XX	XX	XX	XX	-2.49518	0.00110469
BAL062_01395	ssuC_1	nitrate/sulfonate/bicarbonate ABC transporter permease,Putative aliphatic sulfonates transport permease protein ssuC,alkanesulfonate transporter permease subunit,ABC-type anion transport system, duplicated permease component,nitrate ABC transporter, permease protein,Binding-protein-dependent transport system inner membrane component	1.29736	0.393366	0.704564	0.999778	0.151939	0.451366
BAL062_01396	ssuA_1	nitrate/sulfonate/bicarbonate ABC transporter periplasmic protein,Putative aliphatic sulfonates-binding protein precursor,alkanesulfonate transporter substrate-binding subunit,ABC-type taurine transport system, periplasmic component,ABC transporter, substrate-binding protein, aliphatic sulfonates family,NMT1/THI5 like	0.850563	0.463404	-0.531531	0.999778	0.0509566	0.862448
BAL062_01397	ureR_1	Putative transcriptional regulator,Urease operon transcriptional activator,DNA-binding transcriptional regulator ChbR,Adenosine deaminase,YSIRK-targeted surface antigen transcriptional regulator,Arabinose-binding domain of AraC transcription regulator, N-term	0.677992	0.713797	-0.0506308	0.999778	-0.00309534	1
BAL062_01398	fabG_4	Putative 3-hydroxyacyl-CoA dehydrogenase,3-oxoacyl-[acyl-carrier-protein] reductase FabG,3-ketoacyl-(acyl-carrier-protein) reductase,Uncharacterized conserved protein,3-oxoacyl-[acyl-carrier-protein] reductase,short chain dehydrogenase	-0.306742	0.981752	1.34376	0.999778	0.00782346	0.986842
BAL062_01399	BAL062_01399	Putative acyl-CoA dehydrogenase protein,Acyl-CoA dehydrogenase, short-chain specific,putative acyl-CoA dehydrogenase,Rubredoxin,cyclohexanecarboxyl-CoA dehydrogenase,Acyl-CoA dehydrogenase, C-terminal domain	0.57541	0.764336	0.303427	0.999778	-0.0334757	0.907948
BAL062_01400	acsA_2	acetyl-CoA synthetase/AMP-(fatty) acid ligase,Acetyl-coenzyme A synthetase,acetyl-CoA synthetase,ABC-type sugar transport system, periplasmic component,acetate--CoA ligase,AMP-binding enzyme	0.14657	0.981752	0.581834	0.999778	0.046441	0.863895
BAL062_01401	flr	Flavin reductase-like protein,Flavoredoxin,Flavin reductase like domain	-0.416476	0.984956	-1.0503	0.999778	-0.0812098	0.75536
BAL062_01402	moeB_1	moeB,Molybdopterin-synthase adenylyltransferase,molybdopterin biosynthesis protein MoeB,Predicted dinucleotide-utilizing enzyme of the ThiF/HesA family,thiazole biosynthesis adenylyltransferase ThiF,ThiF family	0.558152	0.972479	0.0263981	0.999778	0.0903645	0.750392
BAL062_01403	ubiB_1	ABC1 family protein,Probable ubiquinone biosynthesis protein UbiB,putative ubiquinone biosynthesis protein UbiB,2-polyprenylphenol 6-hydroxylase,ABC1 family	-0.497606	0.866397	-0.204863	0.999778	-0.109227	0.545322
BAL062_01405	BAL062_01405	2-amino-4-hydroxy-6- hydroxymethyldihydropteridine pyrophosphokinase,2-amino-4-hydroxy-6-hydroxymethyldihydrop teridine diphosphokinase,7,8-dihydro-6-hydroxymethylpterin-pyrophosp hokinase (HPPK)	-1.24439	0.944235	-8.89836	0.00548079	-0.0304543	0.981838
BAL062_01406	BAL062_01406	kdpA,potassium-transporting ATPase subunit A,K+-transporting ATPase, A chain,K+-transporting ATPase, A subunit,Potassium-transporting ATPase A subunit	0.477332	0.877263	0.543474	0.999778	-0.135202	0.499127
BAL062_01407	kdpB	kdpB,Potassium-transporting ATPase B chain,potassium-transporting ATPase subunit B,Uncharacterized protein conserved in bacteria,K+-transporting ATPase, B subunit,haloacid dehalogenase-like hydrolase	0.426155	0.856439	0.674379	0.999778	0.0571728	0.828675
BAL062_01408	kdpC	potassium-transporting ATPase subunit C,potassium-transporting ATPase subunit C,K+-transporting ATPase, C subunit,K+-transporting ATPase, c chain	0.631687	0.945134	-1.47676	0.999778	-0.190085	0.385477
BAL062_01409	kdpD	kdpD,Sensor protein KdpD,sensor protein KdpD,Predicted periplasmic ligand-binding sensor domain,phosphate regulon sensor kinase PhoR,Osmosensitive K+ channel His kinase sensor domain	0.436026	0.937191	0.45435	0.999778	-0.0534403	0.858784
BAL062_01410	kdpE	kdpE,KDP operon transcriptional regulatory protein KdpE,DNA-binding transcriptional activator KdpE,Response regulator of citrate/malate metabolism,heavy metal response regulator,Response regulator receiver domain	1.5014	0.804839	0.589789	0.999778	0.0426241	0.915087
BAL062_01411	puuA	glutamine synthetase,Gamma-glutamylputrescine synthetase PuuA,glutamine synthetase,Predicted metal-dependent hydrolase of the TIM-barrel fold,glutamine synthetase, type I,Glutamine synthetase, catalytic domain	0.220064	0.981752	0.767996	0.999778	0.0485918	0.868089
BAL062_01412	BAL062_01412	Putative signal peptide-containing protein,Protein of unknown function (DUF2799)	0.386488	0.931732	-0.349111	0.999778	-0.0181795	0.964342
BAL062_01414	lplT	Putative permease,Lysophospholipid transporter lplT,acylglycerophosphoethanolamine acyltransferase,H+ Antiporter protein,Major Facilitator Superfamily	-0.192216	0.972479	0.335862	0.999778	-0.00498603	0.989007
BAL062_01417	BAL062_01417	hypothetical protein	-0.643195	0.972479	1.02858	0.999778	0.0408387	0.917253
BAL062_01419	BAL062_01419	hypothetical protein	-2.89984	0.691944	-2.83497	0.999778	0.0427017	0.915087
BAL062_01420	BAL062_01420	VIC family potassium channel protein,MlotiK1 channel,voltage-gated potassium channel,Ion transport protein	0.541606	0.953645	-0.733803	0.999778	-0.0425461	0.913808
BAL062_01421	ydhP_2	major facilitator superfamily permease,Inner membrane transport protein ydhP,MFS transport protein AraJ,Arabinose efflux permease,multidrug resistance protein,Major Facilitator Superfamily	0.563234	0.904743	0.681994	0.999778	-0.106965	0.654628
BAL062_01422	BAL062_01422	hypothetical protein	-7.73935	0.000986317	1.37461	0.999778	0.191076	0.619274
BAL062_01423	BAL062_01423	Putative signal peptide-containing protein,Nickel uptake substrate-specific transmembrane region	0.864024	0.936895	1.08414	0.999778	0.15632	0.643588
BAL062_01424	benM_1	transcriptional regulator,Ben and cat operon transcriptional regulator,DNA-binding transcriptional regulator MetR,aminoethylphosphonate catabolism associated LysR family transcriptional regulator,LysR substrate binding domain	-0.571542	0.796743	-0.421433	0.999778	-0.16171	0.389201
BAL062_01425	BAL062_01425	Protein of unknown function (DUF441)	0.13411	0.999664	2.08886	0.999778	-0.134294	0.85158
BAL062_01426	BAL062_01426	hypothetical protein	1.63098	0.853711	-8.79793	0.00647557	0.203432	0.712715
BAL062_01427	rsuA	rsuA,Ribosomal small subunit pseudouridine synthase A,16S rRNA pseudouridylate synthase A,pseudouridine synthase,RNA pseudouridylate synthase	0.55828	0.713797	1.01914	0.775309	-0.0302879	0.915087
BAL062_01428	BAL062_01428	Putative acetyltransferase,putative acetyltransferase,Predicted acetyltransferase,ribosomal-protein-alanine acetyltransferase,Acetyltransferase (GNAT) family	0.493097	0.853711	-0.0385608	0.999778	-0.0148725	0.963165
BAL062_01429	BAL062_01429	addiction module antitoxin, RelB/DinJ family protein,bifunctional antitoxin/transcriptional repressor RelB,addiction module antitoxin, RelB/DinJ family,RelB antitoxin	-0.290635	0.981752	-0.300885	0.999778	-0.334952	0.0129439
BAL062_01430	truC	Pseudouridine synthase,tRNA pseudouridine synthase C,tRNA pseudouridine synthase C,pseudouridine synthase, RluA family,RNA pseudouridylate synthase	0.000615444	1	0.505326	0.999778	0.00917629	0.980925
BAL062_01432	mutL	mutL,DNA mismatch repair protein mutL,DNA mismatch repair protein,DNA mismatch repair enzyme (predicted ATPase),DNA mismatch repair protein MutL,MutL C terminal dimerisation domain	-1.20996	0.103976	-1.32598	0.423069	-0.0618778	0.822256
BAL062_01433	miaA	tRNA delta(2)-isopentenylpyrophosphate transferase,tRNA dimethylallyltransferase,tRNA delta(2)-isopentenylpyrophosphate transferase,tRNA dimethylallyltransferase,IPP transferase	-4.2503	0.106124	-8.70071	0.00698774	-0.972086	0.0336578
BAL062_01435	BAL062_01435	integral membrane protein,phosphonate utilization associated putative membrane protein,EamA-like transporter family	-0.832049	0.94933	0.549927	0.999778	0.137551	0.733346
BAL062_01436	nfnB	Oxygen-insensitive NADPH nitroreductase,Oxygen-insensitive NAD(P)H nitroreductase,dihydropteridine reductase,Nitroreductase family	2.52997	0.206034	0.599272	0.999778	0.0641906	0.834307
BAL062_01437	BAL062_01437	hypothetical protein	2.82325	0.79393	1.99289	0.999778	0.307072	0.637296
BAL062_01439	ppiB	peptidyl-prolyl cis-trans isomerase precursor (PPIase),Peptidyl-prolyl cis-trans isomerase cyp18,peptidyl-prolyl cis-trans isomerase B (rotamase B),Cyclophilin type peptidyl-prolyl cis-trans isomerase/CLD	-5.10751	0.0349603	-3.03874	0.728162	-0.822334	3.65681e-08
BAL062_01441	guaA_2	glutamine amidotransferase,GMP synthase [glutamine-hydrolyzing],glutamine amidotransferase,Carbamoylphosphate synthase small subunit,GMP synthase (glutamine-hydrolyzing), N-terminal domain,Glutamine amidotransferase class-I	-0.13403	0.987525	-0.4473	0.999778	0.0277194	0.928161
BAL062_01442	eutC	Ethanolamine ammonia-lyase light chain,Ethanolamine ammonia-lyase light chain,ethanolamine ammonia-lyase small subunit,Ethanolamine ammonia-lyase, small subunit,Ethanolamine ammonia-lyase light chain (EutC)	0.396424	0.972479	0.0830971	0.999778	0.0034301	1
BAL062_01443	eutB	ethanolamine ammonia-lyase, large subunit,Ethanolamine ammonia-lyase heavy chain,ethanolamine ammonia lyase large subunit,Ethanolamine ammonia-lyase, large subunit,Ethanolamine ammonia lyase large subunit (EutB)	-0.481021	0.965825	0.134045	0.999778	-0.0194645	0.957887
BAL062_01444	aroP_4	Putative transport protein,General aromatic amino acid permease,putative fructoselysine transporter,Amino acid transporters,ethanolamine permease,Amino acid permease	-0.303849	0.981752	0.876706	0.999778	0.0239005	0.941705
BAL062_01445	acoD	ald1,Acetaldehyde dehydrogenase 2,betaine aldehyde dehydrogenase,Delta 1-pyrroline-5-carboxylate dehydrogenase,betaine aldehyde dehydrogenase,Aldehyde dehydrogenase family	-0.0143931	0.999664	0.164706	0.999778	-0.0874794	0.700662
BAL062_01446	BAL062_01446	putative transcriptional regulator,DNA-binding transcriptional regulator DhaR	0.106556	0.992849	-1.80524	0.999778	-0.0325261	0.91529
BAL062_01447	BAL062_01447	lysophospholipase,Esterase/lipase,Alpha/beta hydrolase family	-0.233251	0.988916	-1.43089	0.999778	-0.0722525	0.787265
BAL062_01448	dhaT_2	putative alcohol dehydrogenase,1,3-propanediol dehydrogenase,putative alcohol dehydrogenase,Glycerol dehydrogenase and related enzymes,lactaldehyde reductase,Iron-containing alcohol dehydrogenase	0.557582	0.83583	1.07992	0.308002	0.125571	0.531586
BAL062_01449	BAL062_01449	Putative helicase,conjugal transfer relaxase TraA,helicase, RecD/TraA family,PIF1-like helicase	-0.192246	0.977188	-0.717701	0.999778	-0.133053	0.506473
BAL062_01450	hpcD	Putative 5-carboxymethyl-2-hydroxymuconate delta isomerase,5-carboxymethyl-2-hydroxymuconate Delta-isomerase,5-carboxymethyl-2-hydroxymuconate delta-isomerase,5-carboxymethyl-2-hydroxymuconate isomerase,5-carboxymethyl-2-hydroxymuconate isomerase	-0.958776	0.961255	-7.728	0.00548079	-0.186299	0.712135
BAL062_01451	rob	DNA gyrase inhibitor,Right origin-binding protein,right oriC-binding transcriptional activator,DNA gyrase inhibitor,YSIRK-targeted surface antigen transcriptional regulator,Bacterial transcription activator, effector binding domain	0.965203	0.881678	0.710143	0.999778	0.0703529	0.896459
BAL062_01452	thiM	thiM,Hydroxyethylthiazole kinase,hydroxyethylthiazole kinase,Thiamine monophosphate synthase,hydroxyethylthiazole kinase,Hydroxyethylthiazole kinase family	0.166632	0.984609	0.219691	0.999778	0.0594275	0.822178
BAL062_01453	BAL062_01453	hypothetical protein	-3.6575	0.304918	-0.440318	0.999778	-0.990245	4.84643e-10
BAL062_01454	BAL062_01454	hypothetical protein	0.259962	0.992849	1.20731	0.999778	-0.0634811	0.878079
BAL062_01455	pepN_2	pepN,Aminopeptidase N,aminopeptidase N,aminopeptidase N,Domain of unknown function (DUF3458)	0.182861	0.963714	-0.0461905	0.999778	0.0475816	0.862448
BAL062_01456	ligE	Putative glutathione S-transferase,Beta-aryl ether cleaving enzyme,putative glutathione S-transferase,maleylacetoacetate isomerase,Glutathione S-transferase, C-terminal domain	0.648192	0.931514	0.695736	0.999778	-0.0641153	0.863895
BAL062_01457	cpnA_1	short chain dehydrogenase,Cyclopentanol dehydrogenase,3-ketoacyl-(acyl-carrier-protein) reductase,Uncharacterized conserved protein,3-oxoacyl-[acyl-carrier-protein] reductase,short chain dehydrogenase	0.0947595	0.999664	1.70125	0.999778	0.201768	0.545322
BAL062_01458	BAL062_01458	Putative oxidoreductase, short-chain dehydrogenase/reductase family,3-ketoacyl-(acyl-carrier-protein) reductase	0.0218604	0.999664	0.334227	0.999778	0.0406723	0.878495
BAL062_01459	pheA2	Monofunctional chorismate mutase,Secreted chorismate mutase precursor,chorismate mutase,putative chorismate mutase,Chorismate mutase type II	0.483508	0.925895	-0.0462636	0.999778	0.140628	0.558511
BAL062_01460	lrp_2	leucine-responsive regulatory protein,Leucine-responsive regulatory protein,leucine-responsive transcriptional regulator,AsnC family	0.677974	0.905808	-0.800197	0.999778	0.0462726	0.902825
BAL062_01461	BAL062_01461	hypothetical protein	0.18452	0.999664	-7.72512	0.0193224	-0.0393741	1
BAL062_01463	BAL062_01463	Putative transcriptional regulator,probable dihydroxyacetone kinase regulator,Bacterial regulatory proteins, tetR family	0.539917	0.981752	1.33173	0.999778	-0.032002	0.942917
BAL062_01464	iutA_1	outer membrane receptor protein,Iron-regulated outer membrane proteins,outer membrane receptor FepA,Outer membrane receptor for ferrienterochelin and colicins,TonB-dependent siderophore receptor,TonB dependent receptor	0.510786	0.852566	1.11041	0.65741	0.00351052	0.998833
BAL062_01465	mscM	Putative transporter with mechanosensitive ion channel,Miniconductance mechanosensitive channel,Mechanosensitive ion channel	0.847554	0.401207	0.521715	0.999778	-0.00892698	0.980925
BAL062_01467	BAL062_01467	hypothetical protein	1.06475	0.954947	-8.23004	0.0109757	0.279045	0.60728
BAL062_01469	BAL062_01469	hypothetical protein	XX	XX	XX	XX	-0.710792	0.444815
BAL062_01470	BAL062_01470	putative acetyltransferase,Predicted acetyltransferase,ribosomal-protein-alanine acetyltransferase,Acetyltransferase (GNAT) family	-0.508758	0.931732	0.0448097	0.999778	0.0173689	0.96391
BAL062_01473	fhuE_1	Outer membrane receptor for ferric coprogen and ferric-rhodotorulic acid,Outer-membrane receptor for Fe(III)-coprogen, Fe(III)-ferrioxamine B and Fe(III)-rhodotrulic acid,ferric-rhodotorulic acid outer membrane transporter,Outer membrane receptor for ferric coprogen and ferric-rhodotorulic acid,TonB-dependent siderophore receptor,TonB dependent receptor	0.449447	0.892297	0.184482	0.999778	0.0626591	0.806916
BAL062_01474	BAL062_01474	OmpW family protein,outer membrane protein W,Outer membrane protein W,OmpW family	0.330846	0.981752	0.781408	0.999778	-0.0285193	0.940532
BAL062_01475	BAL062_01475	hypothetical protein	1.5539	0.719672	-0.978257	0.999778	-0.138069	0.775685
BAL062_01476	pliG	Inhibitor of g-type lysozyme precursor	1.25472	0.57031	0.338411	0.999778	0.192989	0.480161
BAL062_01477	yheS_2	ATPase component of ABC transporter with duplicated ATPase domains,Uncharacterized ABC transporter ATP-binding protein YheS,putative ABC transporter ATP-binding protein,ABC-type transport system involved in cytochrome c biogenesis, ATPase component,ATP-binding cassette protein, ChvD family,ABC transporter	0.811826	0.416882	0.690285	0.999778	-0.0841393	0.712715
BAL062_01478	BAL062_01478	universal stress protein UspA,Putative universal stress protein SAV1710,universal stress protein UspC,Universal stress protein family	0.694392	0.892297	0.609664	0.999778	0.137039	0.493629
BAL062_01480	BAL062_01480	signal peptide	0.936745	0.980532	0.526479	0.999778	-0.0140585	1
BAL062_01481	BAL062_01481	RDD family protein,RDD family	0.831654	0.976219	-1.10355	0.999778	-0.105555	0.878495
BAL062_01482	BAL062_01482	hypothetical protein	1.63537	0.675709	-1.08495	0.999778	0.189691	0.654628
BAL062_01483	mgtA_1	magnesium-transporting ATPase MgtA,Magnesium-transporting ATPase, P-type 1,magnesium-transporting ATPase MgtA,Uncharacterized protein conserved in bacteria,magnesium-translocating P-type ATPase,E1-E2 ATPase	0.688482	0.495731	1.07426	0.252768	0.0797662	0.73611
BAL062_01484	sapB	magnesium transporter,hypothetical protein,magnesium transport protein MgtC,MgtC family	-0.122493	0.999664	1.06167	0.999778	-0.101597	0.812406
BAL062_01485	ydcO_1	benzoate membrane transport protein,Inner membrane protein ydcO,Uncharacterized protein involved in benzoate metabolism,benzoate transporter,Benzoate membrane transport protein	0.353506	0.93874	0.113266	0.999778	-0.0734509	0.777353
BAL062_01486	lrp_3	AsnC family transcriptional regulator,Leucine-responsive regulatory protein,leucine-responsive transcriptional regulator,AsnC family	0.493151	0.941932	0.0962702	0.999778	0.0732761	0.803844
BAL062_01487	leuE_1	leucine export protein LeuE,Leucine efflux protein,leucine export protein LeuE,homoserine/Threonine efflux protein,LysE type translocator	-1.15866	0.925895	-0.817496	0.999778	0.148613	0.734083
BAL062_01488	tal	Transaldolase,Transaldolase,transaldolase B,Transaldolase,transaldolase,Transaldolase	0.277429	0.981752	0.00360597	0.999778	0.184925	0.339417
BAL062_01489	cynR_1	Putative transcriptional regulator,Cyn operon transcriptional activator,putative DNA-binding transcriptional regulator,aminoethylphosphonate catabolism associated LysR family transcriptional regulator,LysR substrate binding domain	-0.154754	0.988916	-0.930288	0.999778	0.0477725	0.873824
BAL062_01490	BAL062_01490	Transmembrane pair,Predicted membrane protein,Bacterial Transmembrane Pair family	-0.638611	0.981752	-1.64061	0.999778	0.117232	0.827543
BAL062_01491	fadI	acetyl-CoA acetyltransferase,3-ketoacyl-CoA thiolase,acetyl-CoA acetyltransferase,Uncharacterized protein, possibly involved in aromatic compounds catabolism,acetyl-CoA C-acetyltransferase,Thiolase, N-terminal domain	0.485305	0.713797	0.0183572	0.999778	0.098902	0.576144
BAL062_01492	fabG_5	fabG,3-oxoacyl-[acyl-carrier-protein] reductase FabG,3-ketoacyl-(acyl-carrier-protein) reductase,Uncharacterized conserved protein,3-oxoacyl-[acyl-carrier-protein] reductase,short chain dehydrogenase	0.0799574	0.993576	0.264361	0.999778	0.046362	0.863895
BAL062_01493	BAL062_01493	Acyl dehydratase,bifunctional enoyl-CoA hydratase/phosphate acetyltransferase,Enoyl reductase domain of yeast-type FAS1,MaoC like domain	-0.347204	0.972479	-0.870639	0.999778	-0.145735	0.494931
BAL062_01494	BAL062_01494	Beta-lactamase class C,D-alanyl-D-alanine carboxypeptidase precursor,beta-lactamase/D-alanine carboxypeptidase,Uncharacterized protein conserved in bacteria,Beta-lactamase	0.276431	0.954947	0.851475	0.864175	0.086927	0.674218
BAL062_01495	BAL062_01495	transcriptional regulator,TetR family transcriptional regulator,transcriptional repressor BetI,Bacterial regulatory proteins, tetR family	-1.16081	0.924666	-8.53381	0.00393114	0.935765	3.46838e-05
BAL062_01496	smvA	major facilitator superfamily permease,Methyl viologen resistance protein SmvA,methyl viologen resistance protein SmvA,Arabinose efflux permease,drug resistance MFS transporter, drug:H+ antiporter-2 (14 Spanner) (DHA2) family,Major Facilitator Superfamily	-2.63365	0.0396786	4.04237	2.16523e-20	-5.27654	3.95032e-302
BAL062_01498	BAL062_01498	hypothetical protein	1.15876	0.924666	-9.08981	0.00454257	0.0808886	0.919941
BAL062_01499	plc_1	phospholipase C,Non-hemolytic phospholipase C precursor,Phospholipase C,phospholipase C, phosphocholine-specific,Phosphoesterase family	0.319771	0.954947	-0.887954	0.999778	0.0480437	0.863895
BAL062_01500	BAL062_01500	thioesterase,Acyl-ACP thioesterase,acyl-CoA thioester hydrolase, YbgC/YbaW family,Thioesterase superfamily	-0.296711	0.993032	1.43454	0.999778	0.00354701	1
BAL062_01501	mdh_2	alcohol dehydrogenase,NAD-dependent methanol dehydrogenase,L-1,2-propanediol oxidoreductase,Glycerol dehydrogenase and related enzymes,lactaldehyde reductase,Iron-containing alcohol dehydrogenase	0.639436	0.463522	0.307714	0.999778	0.0393898	0.873516
BAL062_01502	pgl	3-carboxymuconate cyclase,6-phosphogluconolactonase,6-phosphogluconolactonase ,3-carboxymuconate cyclase,PQQ-dependent catabolism-associated beta-propeller protein,Lactonase, 7-bladed beta-propeller	0.0372916	0.999664	0.768861	0.999778	0.127857	0.521306
BAL062_01503	yfkJ	Putative phosphotyrosine protein phosphatase,Low molecular weight protein-tyrosine-phosphatase yfkJ,tyrosine phosphatase,Protein-tyrosine-phosphatase,Low molecular weight phosphotyrosine protein phosphatase	-9.97976	8.41516e-05	-10.0153	0.0013242	-0.353986	0.266468
BAL062_01505	BAL062_01505	hypothetical protein,DUF218 domain	-0.328295	0.972479	0.263264	0.999778	-0.204634	0.265601
BAL062_01506	ytpA	lysophospholipase,Phospholipase ytpA,2-succinyl-6-hydroxy-2,4-cyclohexadiene-1-carboxylate synthase,Esterase/lipase,2-succinyl-6-hydroxy-2,4-cyclohexa diene-1-carboxylate synthase,Alpha/beta hydrolase family	0.200066	0.987525	0.511695	0.999778	0.27349	0.0682795
BAL062_01507	gltB_2	Putative glutamate synthase,Glutamate synthase [NADPH] large chain precursor,glutamate synthase subunit alpha,Uncharacterized conserved protein,Conserved region in glutamate synthase	-0.0622954	0.993032	0.251999	0.999778	0.0512442	0.847335
BAL062_01508	BAL062_01508	putative iron-regulated membrane protein,Uncharacterized iron-regulated membrane protein	1.19775	0.159293	0.726707	0.999778	0.109806	0.655259
BAL062_01509	tetC	Putative transcriptional regulator,hypothetical protein,mycofactocin system transcriptional regulator,Bacterial regulatory proteins, tetR family	-1.04431	0.816841	0.409413	0.999778	0.0658569	0.83621
BAL062_01510	BAL062_01510	hypothetical protein	-0.161632	0.991679	0.522866	0.999778	0.160821	0.406069
BAL062_01511	BAL062_01511	Putative phage integrase,site-specific tyrosine recombinase XerS,Site-specific recombinase XerD,tyrosine recombinase XerC,Phage integrase family	-0.437696	0.91801	0.230923	0.999778	-0.0494616	0.863014
BAL062_01512	BAL062_01512	hypothetical protein	0.971505	0.972479	-1.07999	0.999778	-0.111711	0.858784
BAL062_01513	BAL062_01513	hypothetical protein	-0.143928	0.999664	2.73682	0.672524	0.42803	0.370429
BAL062_01514	BAL062_01514	hypothetical protein	-0.618917	0.972479	0.433097	0.999778	-0.027378	0.946037
BAL062_01515	BAL062_01515	hypothetical protein	-8.48131	0.00184735	1.80911	0.999778	0.438672	0.286125
BAL062_01516	BAL062_01516	hypothetical protein	-8.28104	0.00256184	1.20606	0.999778	0.375538	0.425951
BAL062_01517	BAL062_01517	hypothetical protein	-0.0388747	0.999664	-0.328741	0.999778	0.147106	0.654628
BAL062_01518	BAL062_01518	phage-like protein,phage nucleotide-binding protein	1.15958	0.853711	-0.384016	0.999778	0.177557	0.661984
BAL062_01519	BAL062_01519	hypothetical protein	1.7974	0.881471	-6.67852	0.0297393	0.00895678	1
BAL062_01520	BAL062_01520	hypothetical protein	1.01763	0.931732	-0.752041	0.999778	-0.141981	0.822911
BAL062_01521	BAL062_01521	hypothetical protein	0.526384	0.984609	2.63354	0.999778	0.207037	0.803404
BAL062_01522	BAL062_01522	hypothetical protein	-0.29466	0.981752	0.406166	0.999778	-0.124182	0.55296
BAL062_01523	BAL062_01523	hypothetical protein	0.28475	0.986671	0.897058	0.999778	0.0771222	0.743656
BAL062_01524	BAL062_01524	hypothetical protein	-0.179655	0.991679	-0.31276	0.999778	0.156263	0.477287
BAL062_01526	BAL062_01526	Uncharacterized protein conserved in bacteria, prophage-related	1.12481	0.718428	-1.56406	0.999778	-0.123915	0.729867
BAL062_01528	BAL062_01528	hypothetical protein	-0.0644242	0.999664	1.02922	0.999778	-0.106822	0.759874
BAL062_01529	mboIIM	Modification methylase SmaI,Modification methylase MboII,putative methyltransferase,Adenine specific DNA methylase Mod,DNA methylase	-0.337261	0.986918	0.453726	0.999778	-0.00787585	0.98185
BAL062_01530	BAL062_01530	phage-like protein,Uncharacterized protein conserved in bacteria,Protein of unknown function (DUF1376)	1.40232	0.109513	-0.474618	0.999778	0.00365398	0.994729
BAL062_01531	BAL062_01531	hypothetical protein	1.51017	0.140337	-0.12394	0.999778	-0.00687383	0.995613
BAL062_01535	BAL062_01535	Protein of unknown function (DUF559)	0.120863	0.999664	-0.615595	0.999778	0.0910851	0.832425
BAL062_01536	BAL062_01536	hypothetical protein	0.32723	0.988916	1.32065	0.999778	0.0180214	0.986842
BAL062_01537	BAL062_01537	hypothetical protein	0.415718	0.985938	0.373656	0.999778	-0.015787	0.972111
BAL062_01538	BAL062_01538	hypothetical protein	-1.34827	0.924666	1.42457	0.999778	0.510296	0.0912238
BAL062_01539	BAL062_01539	hypothetical protein	2.19692	0.806345	0.694469	0.999778	0.485337	0.262935
BAL062_01540	BAL062_01540	hypothetical protein	0.406218	0.984609	0.071294	0.999778	-0.00943018	0.985573
BAL062_01541	BAL062_01541	phage protein,Uncharacterized conserved protein,Uncharacterized conserved protein (DUF2280)	1.21819	0.914081	-2.84256	0.813025	-0.00818357	1
BAL062_01542	BAL062_01542	phage terminase, large subunit,Transposase and inactivated derivatives,phage uncharacterized protein, C-terminal domain,Terminase-like family	0.882841	0.468412	0.972031	0.921199	0.0771341	0.777353
BAL062_01543	BAL062_01543	hypothetical protein	0.859983	0.327354	1.27486	0.149405	0.0529243	0.840715
BAL062_01544	BAL062_01544	Phage putative head morphogenesis protein,NAD+--asparagine ADP-ribosyltransferase,phage head morphogenesis protein, SPP1 gp7 family,Phage Mu protein F like protein	0.854658	0.463404	-0.119795	0.999778	0.0709437	0.798972
BAL062_01545	BAL062_01545	hypothetical protein	-0.0859691	0.999664	-7.44388	0.0251299	-0.201819	0.862448
BAL062_01546	BAL062_01546	hypothetical protein	2.26061	0.694618	-8.2851	0.0104171	0.517736	0.293722
BAL062_01547	BAL062_01547	hypothetical protein	-7.21867	0.0133796	-7.25406	0.0308251	-0.175291	0.902825
BAL062_01548	BAL062_01548	hypothetical protein	0.991588	0.566177	0.312494	0.999778	0.0564141	0.850652
BAL062_01549	BAL062_01549	major capsid protein	-0.159531	0.988711	0.601069	0.999778	0.160882	0.425243
BAL062_01550	BAL062_01550	Putative stress-responsive nuclear envelope protein,Putative stress-responsive nuclear envelope protein	0.890019	0.911592	-0.627998	0.999778	0.167087	0.609533
BAL062_01551	BAL062_01551	hypothetical protein	-0.318124	0.992849	2.12812	0.999778	0.246623	0.572068
BAL062_01552	BAL062_01552	glutamate 5-kinase	0.174491	0.990852	1.12753	0.999778	-0.0721406	0.830626
BAL062_01553	BAL062_01553	hypothetical protein	0.618639	0.972479	-0.253333	0.999778	0.109574	0.729867
BAL062_01554	BAL062_01554	hypothetical protein	1.6893	0.743505	2.70803	0.122755	0.275218	0.278988
BAL062_01555	BAL062_01555	hypothetical protein	0.28753	0.986671	-0.226893	0.999778	0.22118	0.425951
BAL062_01556	BAL062_01556	hypothetical protein	0.0290522	0.999664	0.0649122	0.999778	0.227737	0.586742
BAL062_01557	BAL062_01557	hypothetical protein	0.0548863	0.999664	2.21028	0.999778	0.0652979	0.929078
BAL062_01558	BAL062_01558	hypothetical protein	1.05753	0.924688	0.267562	0.999778	0.369082	0.213804
BAL062_01559	BAL062_01559	Putative tail fiber	0.720447	0.641584	1.39368	0.217143	0.130835	0.492296
BAL062_01560	BAL062_01560	hypothetical protein	0.756678	0.855889	-0.191432	0.999778	-0.0143371	0.972111
BAL062_01561	BAL062_01561	hypothetical protein	-0.168781	0.996026	1.18888	0.999778	0.194806	0.531515
BAL062_01564	BAL062_01564	hypothetical protein	0.226144	0.988711	0.607815	0.999778	0.16507	0.468065
BAL062_01565	BAL062_01565	lipoprotein	-0.0130382	0.999664	0.069171	0.999778	-0.0289814	0.919559
BAL062_01566	BAL062_01566	hypothetical protein	-0.360495	0.936895	-0.291451	0.999778	0.102422	0.635688
BAL062_01569	BAL062_01569	KilA-N domain family,KilA-N domain	-0.0442109	0.999664	-0.153047	0.999778	0.184205	0.308029
BAL062_01570	BAL062_01570	hypothetical protein	-7.75411	0.00593729	2.39047	0.999778	-0.553874	0.389201
BAL062_01571	BAL062_01571	hypothetical protein	2.3753	0.0571313	1.68353	0.999778	0.053121	0.919559
BAL062_01572	BAL062_01572	phage tail length tape-measure protein 1,Phage-related minor tail protein,tape measure domain	0.388085	0.711428	0.547691	0.999778	0.0947928	0.6794
BAL062_01573	BAL062_01573	Putative bacteriophage protein	0.318791	0.990323	0.00896328	0.999778	0.230225	0.470023
BAL062_01574	BAL062_01574	bacteriophage protein,Domain of unknown function (DUF1833)	0.800577	0.718142	0.268252	0.999778	-0.0821363	0.738027
BAL062_01575	BAL062_01575	hypothetical protein	1.40148	0.892297	1.98304	0.999778	0.00828033	1
BAL062_01576	BAL062_01576	Putative bacteriophage protein	0.278477	0.925895	-0.0595561	0.999778	0.043694	0.873516
BAL062_01577	BAL062_01577	putative bacteriophage protein	1.68685	0.773232	1.38005	0.999778	0.231085	0.457732
BAL062_01578	BAL062_01578	putative secretion activating protein,Predicted lysozyme (DUF847)	0.385211	0.986671	-0.582648	0.999778	-0.0840694	0.842845
BAL062_01579	BAL062_01579	hypothetical protein	-0.49665	0.984956	1.50492	0.999778	0.0254331	0.975746
BAL062_01580	BAL062_01580	hypothetical protein	0.871485	0.797362	-1.59464	0.999778	-0.0556818	0.865525
BAL062_01581	BAL062_01581	hypothetical protein	-0.517288	0.988711	-6.09741	0.0596034	-0.139994	0.777549
BAL062_01582	BAL062_01582	hypothetical protein	0.953695	0.914269	-1.15714	0.999778	0.122772	0.655219
BAL062_01583	BAL062_01583	Nucleotidyltransferase/DNA polymerase involved in DNA repair	0.344583	0.982189	-0.598297	0.999778	-0.0127874	0.980925
BAL062_01584	BAL062_01584	Transposase-like protein,Integrase core domain	0.254387	0.990852	0.607252	0.999778	-0.0301981	0.962184
BAL062_01585	BAL062_01585	transposase,Transposase	XX	XX	XX	XX	-0.471277	0.545322
BAL062_01586	hcaT	MFS superfamily metabolite transporter,Probable 3-phenylpropionic acid transporter,putative 3-phenylpropionic acid transporter,MFS transporter, phenyl propionate permease (PPP) family,MFS_1 like family	0.64075	0.881471	0.303101	0.999778	0.0910642	0.709257
BAL062_01587	BAL062_01587	signal peptide	-0.714414	0.956022	0.681899	0.999778	-0.247757	0.153782
BAL062_01591	umuC_3	DNA repair protein,hypothetical protein,DNA polymerase V subunit UmuC,Nucleotidyltransferase/DNA polymerase involved in DNA repair,impB/mucB/samB family	0.436255	0.904743	0.648918	0.999778	-0.087843	0.7342
BAL062_01592	cmpC	NasF,Bicarbonate transport ATP-binding protein CmpC,ABC-type taurine transport system, periplasmic component,ABC transporter, substrate-binding protein, aliphatic sulfonates family	0.837164	0.85074	0.0345333	0.999778	0.0177392	0.972111
BAL062_01593	pdtaR	Response regulator protein,Probable transcriptional regulatory protein pdtaR,Response regulator of citrate/malate metabolism,ANTAR domain	-0.16093	0.999664	1.00367	0.999778	0.24397	0.451366
BAL062_01594	BAL062_01594	hypothetical protein	2.10638	0.597091	-9.68656	0.00223215	0.0434789	0.963106
BAL062_01595	nasD	nitrite reductase, large subunit, nucleotide-and Fe/S-cluster binding,Rubredoxin-NAD(+) reductase,nitrite reductase subunit NirD,Uncharacterized conserved protein,nitrite reductase [NAD(P)H], large subunit,Pyridine nucleotide-disulphide oxidoreductase	0.382981	0.856439	0.641235	0.999778	-0.0454278	0.865525
BAL062_01596	thcD_1	NAD(P)H-nitrite reductase,Rhodocoxin reductase,nitrite reductase subunit NirD,Uncharacterized conserved protein,nitrite reductase [NAD(P)H], large subunit,Pyridine nucleotide-disulphide oxidoreductase	0.32249	0.972479	-0.0960399	0.999778	0.0444214	0.873516
BAL062_01597	narB	nasA,Nitrate reductase,nitrate reductase catalytic subunit,Uncharacterized anaerobic dehydrogenase,formate dehydrogenase, alpha subunit,Molybdopterin oxidoreductase	0.784643	0.220078	0.547117	0.999778	0.0511817	0.853276
BAL062_01598	mobA	molybdopterin-guanine dinucleotide synthase,hypothetical protein,molybdopterin-guanine dinucleotide biosynthesis protein MobA,Molybdopterin-guanine dinucleotide biosynthesis protein,molybdopterin-guanine dinucleotide biosynthesis protein A,MobA-like NTP transferase domain	0.113441	0.999664	0.846747	0.999778	0.138496	0.654628
BAL062_01599	fdhF	molybdopterin oxidoreductase; nitrate reductase,Formate dehydrogenase H,thiosulfate reductase PhsA,Uncharacterized anaerobic dehydrogenase,formate dehydrogenase, alpha subunit,Molybdopterin oxidoreductase	0.872375	0.495977	1.0037	0.935426	-4.84924e-05	1
BAL062_01600	moaA_1	Molybdopterin biosynthesis, protein A,Molybdenum cofactor biosynthesis protein A,molybdenum cofactor biosynthesis protein A,Predicted Fe-S oxidoreductase,molybdenum cofactor biosynthesis protein A,Molybdenum Cofactor Synthesis C	0.0758205	0.995889	0.121188	0.999778	-0.17645	0.358551
BAL062_01601	BAL062_01601	ThiS family protein,ThiS family	-0.130894	0.999664	-0.00567905	0.999778	-0.0382646	0.91529
BAL062_01602	moaE	molybdenum cofactor biosynthesis protein,Molybdopterin synthase catalytic subunit 1,putative bifunctional molybdopterin-guanine dinucleotide biosynthesis protein MobB/MoaE,Molybdopterin converting factor, large subunit,MoaE protein	-1.56418	0.892297	-0.611339	0.999778	-0.0126191	0.979879
BAL062_01603	moaC	moaCB,Molybdenum cofactor biosynthesis protein C,bifunctional molybdenum cofactor biosynthesis protein MoaC/MogA,Molybdopterin biosynthesis enzyme,molybdenum cofactor biosynthesis protein C,MoaC family	-0.149817	0.989965	0.337204	0.999778	-0.0193945	0.960433
BAL062_01604	moeA	molybdopterin biosynthesis protein,Molybdopterin molybdenumtransferase,putative bifunctional molybdopterin-guanine dinucleotide biosynthesis protein MobB/MoeA,Molybdopterin biosynthesis enzyme,molybdenum cofactor synthesis domain,MoeA N-terminal region (domain I and II)	0.235905	0.957717	0.11818	0.999778	-0.0715537	0.754513
BAL062_01605	yybR_2	Putative transcriptional regulator,Uncharacterized HTH-type transcriptional regulator yybR,HxlR-like helix-turn-helix	-0.855099	0.854438	-1.3588	0.999778	0.0184949	0.966255
BAL062_01606	ydcR_2	Regulatory protein GntR HTH,Uncharacterized HTH-type transcriptional regulator ydcR,aspartate aminotransferase,Alanine-alpha-ketoisovalerate (or valine-pyruvate) aminotransferase,histidinol-phosphate transaminase,Aminotransferase class I and II	0.378823	0.899095	0.410812	0.999778	0.132012	0.513127
BAL062_01607	BAL062_01607	DMT family permease,carboxylate/amino acid/amine transporter,EamA-like transporter family	0.904351	0.677576	0.324707	0.999778	0.286787	0.0458708
BAL062_01612	galE_1	Putative UDP-galactose 4-epimerase,UDP-glucose 4-epimerase,UDP-galactose-4-epimerase,Uncharacterized conserved protein,UDP-glucose 4-epimerase,NAD dependent epimerase/dehydratase family	0.497337	0.757809	0.870007	0.628984	-0.119549	0.55296
BAL062_01613	fumC	fumarate hydratase,Fumarate hydratase class II,fumarate hydratase,Fumarase,fumarate hydratase, class II,Lyase	-0.601405	0.792559	-0.569316	0.999778	0.0237411	0.941705
BAL062_01614	BAL062_01614	hypothetical protein	0.157234	0.990323	0.814059	0.999778	0.203012	0.268445
BAL062_01615	BAL062_01615	hypothetical protein	0.600851	0.924666	-0.517901	0.999778	-0.0641887	0.836064
BAL062_01616	BAL062_01616	hypothetical protein	-0.295959	0.989965	1.24464	0.999778	0.170199	0.6794
BAL062_01618	dadA	D-amino acid dehydrogenase small subunit,D-amino acid dehydrogenase small subunit,Uncharacterized conserved protein,glycine oxidase ThiO,FAD dependent oxidoreductase	1.07676	0.548359	0.237087	0.999778	0.15566	0.466904
BAL062_01619	BAL062_01619	signal peptide	-0.90874	0.972479	0.871128	0.999778	-0.356601	0.214659
BAL062_01621	BAL062_01621	hypothetical protein	0.145716	0.986671	-0.315261	0.999778	0.00727689	0.985076
BAL062_01622	argF	argF,Ornithine carbamoyltransferase,ornithine carbamoyltransferase,Ornithine carbamoyltransferase,ornithine carbamoyltransferase,Aspartate/ornithine carbamoyltransferase, Asp/Orn binding domain	-1.31117	0.842674	-3.42808	0.887865	-0.0781107	0.863895
BAL062_01623	BAL062_01623	transcriptional regulator, TetR family,putative DNA-binding transcriptional regulator,mycofactocin system transcriptional regulator,Bacterial regulatory proteins, tetR family	-1.00834	0.924666	-10.5202	0.000641281	0.0242547	0.963106
BAL062_01624	glnG_1	response regulator,Nitrogen regulation protein NR(I),nitrogen regulation protein NR(I),Transcriptional regulator containing PAS, AAA-type ATPase, and DNA-binding domains,nitrogen regulation protein NR(I),Sigma-54 interaction domain	0.795633	0.504774	-1.41705	0.999778	0.0166625	0.963106
BAL062_01625	glnL	glnL,Nitrogen regulation protein NR(II),nitrogen regulation protein NR(II),Signal transduction histidine kinase, nitrogen specific,phosphate regulon sensor kinase PhoR,Histidine kinase-, DNA gyrase B-, and HSP90-like ATPase	0.0233643	0.999664	0.201997	0.999778	-0.0286543	0.919589
BAL062_01632	rseP	Putative membrane-associated Zn-dependent proteases 1,Regulator of sigma E protease,zinc metallopeptidase RseP,Translation elongation factor Ts,RIP metalloprotease RseP,Peptidase family M50	-0.444885	0.984609	-1.49393	0.999778	-0.284379	0.247951
BAL062_01634	BAL062_01634	OmpH porin-like protein,Outer membrane protein,Outer membrane protein (OmpH-like)	-2.10626	0.728763	-0.506648	0.999778	-0.133473	0.529079
BAL062_01638	ybgF	signal peptide protein,hypothetical protein,tol-pal system protein YbgF,tol-pal system protein YbgF	-0.609013	0.972479	-1.19737	0.999778	0.0411821	0.906491
BAL062_01641	recX	recX,Regulatory protein recX,recombination regulator RecX,Uncharacterized protein conserved in bacteria,RecX family	-0.888836	0.972479	1.3434	0.999778	-0.119668	0.823743
BAL062_01642	recA	recombinase A,Recombinase A,recombinase A,RecA-superfamily ATPases implicated in signal transduction,protein RecA,recA bacterial DNA recombination protein	XX	XX	XX	XX	-1.86538	0.0059719
BAL062_01643	hslR	heat shock protein 15,Heat shock protein 15,ribosome-associated heat shock protein Hsp15,S4 domain	0.0380505	0.999664	0.726676	0.999778	-0.0139526	0.980925
BAL062_01644	BAL062_01644	HAD-superfamily hydrolase,GMP/IMP nucleotidase,HAD hydrolase,haloacid dehalogenase-like hydrolase	0.641215	0.713797	0.853329	0.988021	-0.0350592	0.914091
BAL062_01645	BAL062_01645	putative signal peptide-containing protein,Fels-1 Prophage Protein-like	0.298185	0.993032	1.77097	0.999778	0.314581	0.534357
BAL062_01646	BAL062_01646	hypothetical protein	1.50704	0.905157	1.21545	0.999778	-0.130401	0.800825
BAL062_01647	BAL062_01647	hypothetical protein	0.991735	0.892297	1.88671	0.999778	-0.14933	0.717663
BAL062_01648	BAL062_01648	Acetyltransferase GNAT family,Acetyltransferase (GNAT) family	1.09258	0.539142	0.0478181	0.999778	0.0845873	0.756282
BAL062_01649	lrp_4	Putative transcriptional regulator,Leucine-responsive regulatory protein,leucine-responsive transcriptional regulator,Uncharacterized protein conserved in archaea,AsnC family	-1.58824	0.881471	0.763398	0.999778	0.0586384	0.833433
BAL062_01650	kynU	L-kynurenine hydrolase,Kynureninase,cysteine desulfurase,Kynureninase,kynureninase,Aminotransferase class-V	0.328867	0.981752	-1.07085	0.999778	0.0346045	0.919589
BAL062_01651	pheP	Putative amino acid permease,Phenylalanine-specific permease,putative proline-specific permease,Amino acid transporters,GABA permease,Amino acid permease	0.850807	0.855254	0.51291	0.999778	-0.0535174	0.907154
BAL062_01652	BAL062_01652	esterase/lipase,alpha/beta hydrolase fold	1.46025	0.72396	1.28895	0.999778	0.238581	0.58487
BAL062_01653	BAL062_01653	Extracellular serine proteinase,Extracellular serine proteinase precursor,Regulatory P domain of the subtilisin-like proprotein convertases and other proteases,type VII secretion-associated serine protease mycosin,Subtilase family	0.691699	0.43869	0.804845	0.921199	-0.103869	0.634793
BAL062_01654	ychM_2	Putative sulfate transporter,Putative sulfate transporter ychM,putative transporter,sulfate permease,Sulfate transporter family	-0.392528	0.981752	-0.497955	0.999778	-0.105665	0.645415
BAL062_01655	BAL062_01655	ACR protein,hypothetical protein,Uncharacterised ACR, COG2135	0.896984	0.972021	0.39468	0.999778	-0.244013	0.740042
BAL062_01656	gdhB_1	Quinoprotein glucose dehydrogenase B precursor,Quinoprotein glucose dehydrogenase B precursor,Streptogramin lyase,dehydrogenase, PQQ-dependent, s-GDH family,Glucose / Sorbosone dehydrogenase	0.842562	0.220078	0.966677	0.544553	0.0630778	0.804137
BAL062_01657	BAL062_01657	stress protein,Putative universal stress protein SAV1710,universal stress global response regulator UspA,Universal stress protein family	-7.74266	0.00587804	1.47745	0.999778	-0.280885	0.75536
BAL062_01658	gmr	signal transduction protein,Cyclic di-GMP phosphodiesterase Gmr,RNase II stability modulator,MHYT domain (predicted integral membrane sensor domain),diguanylate cyclase (GGDEF) domain,EAL domain	-0.301544	0.892297	-0.395181	0.999778	-0.0401195	0.873516
BAL062_01659	BAL062_01659	hypothetical protein	-0.746585	0.921704	-0.173847	0.999778	-0.374603	0.00421868
BAL062_01660	BAL062_01660	MarR family multidrug resistance pump transcriptional regulator,transcriptional regulator SlyA,Uncharacterized protein conserved in archaea,homoprotocatechuate degradation operon regulator, HpaR,MarR family	0.776802	0.924666	0.89382	0.999778	0.158536	0.655259
BAL062_01661	BAL062_01661	signal peptide	1.53882	0.627463	1.43924	0.999778	0.141761	0.732992
BAL062_01662	BAL062_01662	signal peptide	1.70076	0.891242	-8.67379	0.00720412	0.173876	0.781645
BAL062_01663	fruA	phosphotransferase system, fructose-specific IIBC component,EIIBC-Fru,PTS system fructose-specific transporter subunits IIBC,PTS system, Fru family, IIC component,Phosphotransferase system, EIIC	0.369306	0.855889	-0.0535204	0.999778	0.00178851	1
BAL062_01664	lacC	fructose-1-phosphate kinase,Tagatose-6-phosphate kinase,1-phosphofructokinase,ADP-heptose synthase, bifunctional sugar kinase/adenylyltransferase,1-phosphofructokinase,pfkB family carbohydrate kinase	0.620884	0.849898	0.263562	0.999778	0.142452	0.429725
BAL062_01665	ptsI_1	Phosphotransferase system, fructose-specific EI/HPr/EIIA components,Phosphoenolpyruvate-protein phosphotransferase,phosphoenolpyruvate-protein phosphotransferase,Uncharacterized protein conserved in bacteria,phosphoenolpyruvate-protein phosphotransferase,PEP-utilising enzyme, TIM barrel domain	0.0671393	0.988916	0.351628	0.999778	0.0839514	0.734083
BAL062_01666	BAL062_01666	Alpha/beta hydrolase,Alpha/beta hydrolase family	0.0536186	0.999664	-0.0285429	0.999778	-0.0688356	0.862448
BAL062_01667	BAL062_01667	hypothetical protein	1.05105	0.924666	1.18483	0.999778	-0.132507	0.735585
BAL062_01668	BAL062_01668	hypothetical protein	-0.700603	0.954947	-0.78572	0.999778	-0.114554	0.636838
BAL062_01669	BAL062_01669	glycolate/propanediol utilization protein,hypothetical protein,Domain of unknown function (DUF336)	-8.7636	0.00114088	1.28007	0.999778	-0.379768	0.415824
BAL062_01670	brnQ	braZ,LIV-II,branched-chain amino acid transport system 2 carrier protein BrnQ,branched-chain amino acid transport system II carrier protein,Branched-chain amino acid transport protein	-0.0932919	0.992849	-0.23402	0.999778	-0.00435822	0.995813
BAL062_01671	map_2	Methionine aminopeptidase,Methionine aminopeptidase,methionine aminopeptidase,Xaa-Pro aminopeptidase,methionine aminopeptidase, type I,Metallopeptidase family M24	0.0191917	0.999664	1.42475	0.533549	-0.208268	0.241937
BAL062_01672	dmlR_7	Putative transcriptional regulator,D-malate degradation protein R,LysR family transcriptional regulator,ABC-type uncharacterized transport system, periplasmic component,D-serine deaminase transcriptional activator,LysR substrate binding domain	-0.430675	0.931732	-0.0890747	0.999778	-0.182138	0.294227
BAL062_01673	BAL062_01673	hypothetical protein	-2.41337	0.78297	-1.77309	0.999778	-0.00235391	1
BAL062_01674	grxD	glutaredoxin-like protein,Monothiol glutaredoxin,glutaredoxin-4,Nucleotide-binding protein implicated in inhibition of septum formation,monothiol glutaredoxin, Grx4 family,Glutaredoxin	-4.11758	0.137492	-2.66995	0.921199	-0.830377	0.0123142
BAL062_01675	argD	ornithine/acetylornithine aminotransferase,Acetylornithine aminotransferase,acetylornithine aminotransferase,Ornithine/acetylornithine aminotransferase,transaminase, acetylornithine/succinylornithine family,Aminotransferase class-III	0.0367614	0.999664	-0.316918	0.999778	-0.0203876	0.950024
BAL062_01676	guaB_2	CBS domain-containing protein,Inosine-5'-monophosphate dehydrogenase,inosine 5'-monophosphate dehydrogenase,Predicted signal-transduction protein containing cAMP-binding and CBS domains,sugar isomerase, KpsF/GutQ family,CBS domain	-0.699719	0.904743	-1.32117	0.999778	-0.281217	0.0674006
BAL062_01677	BAL062_01677	Protein of unknown function (DUF2750)	0.476031	0.982509	-0.00728944	0.999778	0.154493	0.661984
BAL062_01678	BAL062_01678	hypothetical protein	-0.159466	0.999664	0.58081	0.999778	-0.127042	0.556613
BAL062_01679	BAL062_01679	hypothetical protein	-1.47559	0.924666	-9.28678	0.00360887	-0.098422	0.878776
BAL062_01680	BAL062_01680	hypothetical protein	0.5143	0.985938	-7.88805	0.00745845	-0.902906	0.00197958
BAL062_01682	BAL062_01682	Putative oxidoreductase,Nitroreductase family	-6.53542	0.00302066	2.56053	0.900596	0.460763	0.221888
BAL062_01683	BAL062_01683	putative signal peptide-containing protein,hypothetical protein,Uncharacterized protein conserved in bacteria (DUF2057)	0.77357	0.924666	-1.72919	0.999778	0.165966	0.712715
BAL062_01684	BAL062_01684	Putative acetyltransferase	-0.224667	0.993791	0.240952	0.999778	-0.224442	0.660574
BAL062_01685	BAL062_01685	Cyd operon protein YbgE (Cyd_oper_YbgE) family protein,hypothetical protein,cyd operon protein YbgE,Cyd operon protein YbgE (Cyd_oper_YbgE)	-0.558207	0.981752	-0.666584	0.999778	-0.294875	0.249297
BAL062_01686	ybgT	cyd operon protein YbgT,hypothetical protein,Predicted outer membrane lipoprotein,cyd operon protein YbgT,Membrane bound YbgT-like protein	-8.362	0.00215494	-8.39743	0.00931754	0.0448141	0.976919
BAL062_01687	cydB	cytochrome D ubiquinol oxidase subunit II,Cytochrome d ubiquinol oxidase subunit 2,cytochrome d ubiquinol oxidase subunit 2,cytochrome d ubiquinol oxidase, subunit II,Cytochrome oxidase subunit II	-0.295161	0.984523	0.0537709	0.999778	0.15228	0.495824
BAL062_01688	cydA_1	cytochrome d terminal oxidase, polypeptide subunit I,Cytochrome d ubiquinol oxidase subunit 1,cytochrome d terminal oxidase subunit 1,Bacterial Cytochrome Ubiquinol Oxidase	0.910487	0.347091	0.34052	0.999778	0.245368	0.26792
BAL062_01689	BAL062_01689	hypothetical protein	1.01226	0.944235	-6.35628	0.0230204	0.511599	0.20766
BAL062_01690	yqiJ	Inner membrane protein yqiJ,Protein of unknown function (DUF1449)	0.392405	0.982985	0.765978	0.999778	-0.0490275	0.919941
BAL062_01691	BAL062_01691	ferredoxin subunit of nitrite reductase and ring-hydroxylating dioxygenase,3-phenylpropionate dioxygenase ferredoxin subunit,Rieske [2Fe-2S] domain	0.108087	0.999664	0.6122	0.999778	0.458839	0.0962319
BAL062_01692	gsk	putative sugar kinase protein,Inosine-guanosine kinase,aminoimidazole riboside kinase,Uncharacterized protein conserved in bacteria,ribokinase,pfkB family carbohydrate kinase	0.0766971	0.992849	0.185034	0.999778	-0.143961	0.419503
BAL062_01693	bfrD_1	TonB-dependent siderophore receptor,Virulence-associated outer membrane protein Vir-90,ferrichrome outer membrane transporter,Outer membrane receptor for monomeric catechols,TonB-dependent siderophore receptor,TonB dependent receptor	0.285807	0.937191	0.365769	0.999778	0.00804598	0.980925
BAL062_01694	BAL062_01694	Zn-dependent peptidase,Peptidase M16C associated	-0.517019	0.558388	-0.454891	0.999778	-0.0120699	0.975746
BAL062_01695	BAL062_01695	Outer membrane phospholipase A,Putative phospholipase A1 precursor,phospholipase A,Phospholipase A1	0.171895	0.981752	-0.19341	0.999778	0.206134	0.348263
BAL062_01696	ktrB	K+ uptake system protein,Ktr system potassium uptake protein B,potassium uptake protein, TrkH family,Cation transport protein	0.416554	0.842674	0.75615	0.885889	-0.0403208	0.879551
BAL062_01697	ktrA	Putative potassium uptake protein,Ktr system potassium uptake protein A,potassium transporter peripheral membrane component,Kef-type K+ transport system, predicted NAD-binding component,nucleotide sugar dehydrogenase,TrkA-N domain	-0.606155	0.927211	0.0842515	0.999778	-0.158408	0.481261
BAL062_01698	ilvA	ilvA,L-threonine dehydratase biosynthetic IlvA,threonine dehydratase,Threonine dehydratase,threonine ammonia-lyase, biosynthetic,Pyridoxal-phosphate dependent enzyme	-0.506362	0.763099	-0.115305	0.999778	-0.0896737	0.626343
BAL062_01700	BAL062_01700	putative metal-dependent hydrolase,Protein of unknown function DUF45	0.483542	0.8791	-0.499774	0.999778	-0.0143449	0.966255
BAL062_01701	BAL062_01701	hypothetical protein	0.846262	0.305015	0.316469	0.999778	-0.0290972	0.919941
BAL062_01702	argC	N-acetyl-gamma-glutamyl-phosphate reductase,N-acetyl-gamma-glutamyl-phosphate reductase,N-acetyl-gamma-glutamyl-phosphate reductase,Acetylglutamate semialdehyde dehydrogenase,N-acetyl-gamma-glutamyl-phosphate reductase,Semialdehyde dehydrogenase, NAD binding domain	0.641712	0.9022	-0.858343	0.999778	0.12636	0.629073
BAL062_01703	BAL062_01703	hypothetical protein	-0.0837752	0.992849	0.180573	0.999778	-0.195848	0.331648
BAL062_01704	clpS	clpS,ATP-dependent Clp protease adapter protein ClpS,ATP-dependent Clp protease adaptor protein ClpS,ATP-dependent Clp protease adaptor protein ClpS	0.168862	0.999664	1.41617	0.999778	-0.422678	0.143529
BAL062_01705	clpA	ATP-binding protease component,ATP-dependent Clp protease ATP-binding subunit ClpA,ATP-dependent Clp protease ATP-binding subunit,Holliday junction resolvasome, helicase subunit,ATP-dependent Clp protease ATP-binding subunit ClpA,AAA domain (Cdc48 subfamily)	0.15103	0.981752	1.22727	0.0944633	-0.218321	0.153195
BAL062_01706	ynfA	BCR family protein,hypothetical protein,hypothetical protein,Uncharacterised BCR, YnfA/UPF0060 family	0.859934	0.743505	0.36452	0.999778	0.0366	0.914167
BAL062_01707	aroF_1	Phospho-2-dehydro-3-deoxyheptonate aldolase,Phospho-2-dehydro-3-deoxyheptonate aldolase, Tyr-sensitive,phospho-2-dehydro-3-deoxyheptonate aldolase,3-deoxy-D-arabino-heptulosonate 7-phosphate (DAHP) synthase,3-deoxy-7-phosphoheptulonate synthase,DAHP synthetase I family	-1.68504	0.0336618	-0.591647	0.999778	0.181719	0.358551
BAL062_01708	bioH_1	putative peroxidase,Pimelyl-[acyl-carrier protein] methyl ester esterase,2-succinyl-6-hydroxy-2,4-cyclohexadiene-1-carboxyl ate synthase,3-oxoadipate enol-lactonase,Alpha/beta hydrolase family	0.440884	0.981752	-0.501145	0.999778	0.142392	0.703237
BAL062_01709	BAL062_01709	transcriptional regulator,Virulence activator alpha C-term	-0.521763	0.972479	-0.486562	0.999778	-0.205782	0.416304
BAL062_01710	fadH_1	2,4-dienoyl-CoA reductase,2,4-dienoyl-CoA reductase [NADPH],NADPH dehydrogenase NamA,Uncharacterized conserved protein,mycofactocin system FadH/OYE family oxidoreductase 2,NADH:flavin oxidoreductase / NADH oxidase family	0.480309	0.763099	0.271877	0.999778	-0.029633	0.916979
BAL062_01711	BAL062_01711	NADH:flavin oxidoreductase/nadh oxidase,SnoaL-like domain	-6.59215	0.0117707	0.97809	0.999778	-0.0659693	0.961999
BAL062_01712	BAL062_01712	lysophospholipase L1,GDSL-like Lipase/Acylhydrolase	0.27393	0.972479	0.36527	0.999778	-0.00753815	0.98874
BAL062_01713	BAL062_01713	alpha/beta hydrolase,putative hydrolase,Predicted hydrolase of the alpha/beta-hydrolase fold,Alpha/beta hydrolase family	0.551907	0.931732	0.347769	0.999778	-0.0513099	0.873516
BAL062_01714	BAL062_01714	metal-dependent hydrolase,Predicted metal-dependent hydrolase	1.18623	0.353586	0.581904	0.999778	-0.0624018	0.834307
BAL062_01715	BAL062_01715	signal peptide	0.365847	0.931732	0.46605	0.999778	-0.0809677	0.732992
BAL062_01719	yetF	hypothetical protein,Protein of unknown function (DUF421)	1.51194	0.250583	0.557668	0.999778	-0.0275955	0.951408
BAL062_01720	ftsB	Putative cell division protein,Cell division protein FtsB,cell division protein FtsB,Septum formation initiator	-4.74499	0.0553956	-7.7022	0.0195929	0.0524775	0.986842
BAL062_01722	pcaI_1	3-oxoadipate CoA-transferase subunit A,3-oxoadipate CoA-transferase subunit A,acetyl-CoA:acetoacetyl-CoA transferase subunit alpha,Acyl CoA:acetate/3-ketoacid CoA transferase,3-oxoacid CoA-transferase, A subunit,Coenzyme A transferase	0.110395	0.999664	1.12536	0.999778	0.0201024	0.989007
BAL062_01723	pcaJ_1	3-oxoadipate CoA-transferase subunit B,3-oxoadipate CoA-transferase subunit B,Acyl CoA:acetate/3-ketoacid CoA transferase,3-oxoacid CoA-transferase, B subunit,Coenzyme A transferase	-0.354969	0.984523	1.73037	0.999778	-0.185179	0.578751
BAL062_01724	catF_1	beta-ketoadipyl CoA thiolase,Beta-ketoadipyl-CoA thiolase,beta-ketoadipyl CoA thiolase,Uncharacterized protein, possibly involved in aromatic compounds catabolism,3-oxoadipyl-CoA thiolase,Thiolase, N-terminal domain	0.968373	0.630152	-0.134082	0.999778	0.0480269	0.890007
BAL062_01725	pcaB	3-carboxy-cis,cis-muconate cycloisomerase,3-carboxy-cis,cis-muconate cycloisomerase,3-carboxy-cis,cis-muconate cycloisomerase,Adenylosuccinate lyase,3-carboxy-cis,cis-muconate cycloisomerase,Lyase	0.574072	0.925895	0.178299	0.999778	-0.200723	0.398913
BAL062_01726	catD_1	pcaD,3-oxoadipate enol-lactonase 2,acetoin dehydrogenase E2 subunit dihydrolipoyllysine-residue acetyltransferase,Esterase/lipase,3-oxoadipate enol-lactonase,Alpha/beta hydrolase family	0.978521	0.892297	0.0170443	0.999778	-0.0292121	0.972111
BAL062_01727	pcaK_1	pcaK,4-hydroxybenzoate transporter PcaK,putative 3-hydroxyphenylpropionic transporter MhpT,Arabinose efflux permease,MFS transporter, aromatic acid:H+ symporter (AAHS) family,Major Facilitator Superfamily	0.749661	0.743505	0.318616	0.999778	-0.0784887	0.774484
BAL062_01728	BAL062_01728	pcaC,4-carboxymuconolactone decarboxylase,Carboxymuconolactone decarboxylase family	1.04073	0.892297	0.672694	0.999778	0.0798289	0.865174
BAL062_01729	pcaH	protocatechuate 3,4-dioxygenase subunit beta,Protocatechuate 3,4-dioxygenase beta chain,Protocatechuate 3,4-dioxygenase beta subunit,protocatechuate 3,4-dioxygenase, beta subunit,Dioxygenase	0.152845	0.993032	-1.37766	0.999778	0.133115	0.6794
BAL062_01730	pcaG	protocatechuate 3,4-dioxygenase subunit alpha (3,4-PCD),Protocatechuate 3,4-dioxygenase alpha chain,Protocatechuate 3,4-dioxygenase beta subunit,protocatechuate 3,4-dioxygenase, alpha subunit,Dioxygenase	-0.245245	0.990852	3.03511	0.389315	0.0116346	0.98931
BAL062_01731	aroD	3-dehydroquinate dehydratase,Catabolic 3-dehydroquinate dehydratase,3-dehydroquinate dehydratase,5-enolpyruvylshikimate-3-phosphate synthase,3-dehydroquinate dehydratase, type I,Type I 3-dehydroquinase	1.39092	0.499067	0.650492	0.999778	0.156274	0.56675
BAL062_01732	quiC	3-dehydroshikimate dehydratase (DHS dehydratase),3-dehydroshikimate dehydratase,nitrous oxide reductase family maturation protein NosD	0.551863	0.757809	0.437494	0.999778	0.0119086	0.972111
BAL062_01733	oprB_2	quiX,Outer membrane protein D1,Carbohydrate-selective porin,Carbohydrate-selective porin, OprB family	0.574961	0.727644	-0.149133	0.999778	-0.0874164	0.742547
BAL062_01734	quiA_1	quinate/shikimate dehydrogenase,Quinate/shikimate dehydrogenase (quinone),outer membrane biogenesis protein BamB,Glucose dehydrogenase,membrane-bound PQQ-dependent dehydrogenase, glucose/quinate/shikimate family,PQQ enzyme repeat	0.450402	0.797362	0.710518	0.999778	-0.0222465	0.944323
BAL062_01735	BAL062_01735	signal peptide	0.137835	0.991679	1.34662	0.912552	-0.1627	0.527502
BAL062_01736	BAL062_01736	transporter component,Predicted transporter component,YeeE/YedE family (DUF395)	0.887526	0.930454	-0.00569475	0.999778	0.205206	0.425951
BAL062_01737	BAL062_01737	transporter component,Predicted transporter component,YeeE/YedE family (DUF395)	0.0311474	0.999664	5.10035	0.0952455	0.0963779	0.875091
BAL062_01738	pksB	Zn-dependent hydrolase, including glyoxylase,Probable polyketide biosynthesis zinc-dependent hydrolase pksB,hydroxyacylglutathione hydrolase,Uncharacterized protein conserved in bacteria,hydroxyacylglutathione hydrolase,Metallo-beta-lactamase superfamily	0.670817	0.971194	1.25697	0.999778	-0.121247	0.680536
BAL062_01739	pobR_1	pcaU,p-hydroxybenzoate hydroxylase transcriptional activator,DNA-binding transcriptional regulator KdgR,beta-ketoadipate pathway transcriptional regulators, PcaR/PcaU/PobR family,Bacterial transcriptional regulator	-0.390036	0.983578	1.54744	0.999778	0.100828	0.825492
BAL062_01740	leuO	Putative transcriptional regulator,HTH-type transcriptional regulator LeuO,leucine transcriptional activator,pca operon transcription factor PcaQ,Bacterial regulatory helix-turn-helix protein, lysR family	0.474898	0.924666	-0.0567754	0.999778	0.107749	0.636838
BAL062_01741	bbsG_1	acyl-CoA dehydrogenase,(R)-benzylsuccinyl-CoA dehydrogenase,putative acyl-CoA dehydrogenase,Rubredoxin,cyclohexanecarboxyl-CoA dehydrogenase,Acyl-CoA dehydrogenase, C-terminal domain	0.0987399	0.988916	0.359969	0.999778	0.032064	0.919559
BAL062_01742	BAL062_01742	aminoglycoside phosphotransferase,thiamine kinase,Phosphotransferase enzyme family	0.387881	0.923229	0.253382	0.999778	-0.109993	0.598337
BAL062_01743	BAL062_01743	Putative phosphoglycerate mutase related protein,alpha-ribazole phosphatase,Histidine phosphatase superfamily (branch 1)	0.0245084	0.999664	1.00505	0.999778	0.117516	0.646541
BAL062_01744	BAL062_01744	Putative oxidoreductase,Uncharacterized oxidoreductase SAV2478,short chain dehydrogenase,Uncharacterized conserved protein,3-hydroxybutyrate dehydrogenase,short chain dehydrogenase	1.39797	0.608676	0.39743	0.999778	0.03296	0.950159
BAL062_01745	oprD_1	putative porin for benzoate transport (BenP),Porin D precursor,outer membrane porin, OprD family	0.855512	0.786242	0.941231	0.999778	0.161425	0.497213
BAL062_01746	yjjL	General substrate transporter:Major facilitator superfamily,L-galactonate transporter,putative 3-hydroxyphenylpropionic transporter MhpT,Arabinose efflux permease,D-galactonate transporter,Major Facilitator Superfamily	0.809468	0.772582	0.589549	0.999778	-0.101623	0.665244
BAL062_01747	marR	MarR family multidrug resistance pump transcriptional regulator,Multiple antibiotic resistance protein marR,DNA-binding transcriptional repressor MarR,homoprotocatechuate degradation operon regulator, HpaR	1.21529	0.25124	0.381434	0.999778	-0.200797	0.308029
BAL062_01748	gatA_2	Glu-tRNA amidotransferase,Glutamyl-tRNA(Gln) amidotransferase subunit A,amidase,Allophanate hydrolase subunit 2,aspartyl/glutamyl-tRNA(Asn/Gln) amidotransferase, A subunit,Amidase	-0.57032	0.931732	-0.697798	0.999778	-0.0914772	0.746336
BAL062_01749	hsaA_1	Acyl-CoA dehydrogenase-like protein,Flavin-dependent monooxygenase, oxygenase subunit HsaA,sulfur acquisition oxidoreductase, SfnB family,Acyl-CoA dehydrogenase, C-terminal domain	-0.188713	0.990852	0.117946	0.999778	-0.0207303	0.962946
BAL062_01750	BAL062_01750	hypothetical protein	0.144034	0.999664	-8.44387	0.00873039	-0.42417	0.405257
BAL062_01751	BAL062_01751	ketosteroid isomerase-like enzyme	0.0979625	0.999664	0.533681	0.999778	-0.0374761	0.962946
BAL062_01752	antA_1	aromatic-ring-hydroxylating dioxygenase large subunit,Anthranilate 1,2-dioxygenase large subunit,benzoate 1,2-dioxygenase, large subunit,Ring hydroxylating alpha subunit (catalytic domain)	1.4705	0.133886	1.17308	0.921199	0.149603	0.495824
BAL062_01753	cbdB	Putative Aromatic-ring-hydroxylating dioxygenase small subunit,2-halobenzoate 1,2-dioxygenase small subunit,3-phenylpropionate dioxygenase subunit beta,Small subunit of phenylpropionate dioxygenase,benzoate 1,2-dioxygenase, small subunit,Ring hydroxylating beta subunit	1.16415	0.919549	1.36848	0.999778	0.339704	0.475991
BAL062_01754	fabG_6	short-chain dehydrogenase,3-oxoacyl-[acyl-carrier-protein] reductase FabG,3-ketoacyl-(acyl-carrier-protein) reductase,Uncharacterized conserved protein,3-oxoacyl-[acyl-carrier-protein] reductase,short chain dehydrogenase	-0.424231	0.981752	0.974167	0.999778	-0.0489907	0.865256
BAL062_01755	ophA1_1	vanillate O-demethylase oxidoreductase,Phthalate dioxygenase reductase,CDP-6-deoxy-delta-3,4-glucoseen reductase,Uncharacterized Fe-S protein,phenylacetate-CoA oxygenase/reductase, PaaK subunit,2Fe-2S iron-sulfur cluster binding domain	0.459969	0.984523	-0.716774	0.999778	0.0790519	0.865525
BAL062_01756	C1hpah_1	P-hydroxyphenylacetate hydroxylase C1:reductase component,p-hydroxyphenylacetate 3-hydroxylase, reductase component,4-hydroxyphenylacetate 3-monooxygenase reductase subunit,pyrimidine utilization flavin reductase protein F,Flavin reductase like domain	0.0496342	0.999664	0.315363	0.999778	0.231525	0.464844
BAL062_01757	feaR	DNA-binding transcriptional dual regulator,Transcriptional activator feaR,DNA-binding transcriptional activator FeaR,DNA gyrase inhibitor,YSIRK-targeted surface antigen transcriptional regulator,Helix-turn-helix domain	1.52883	0.694955	0.601348	0.999778	0.126631	0.769518
BAL062_01758	tynA	tyramine oxidase,Primary amine oxidase precursor,tyramine oxidase,Copper amine oxidase, enzyme domain	1.00808	0.0893159	0.76184	0.999778	-0.007697	0.983494
BAL062_01759	BAL062_01759	signal peptide	-0.0185225	1	-0.475156	0.999778	0.00444066	1
BAL062_01760	feaB_2	phenylacetaldehyde dehydrogenase,Phenylacetaldehyde dehydrogenase,gamma-aminobutyraldehyde dehydrogenase,Delta 1-pyrroline-5-carboxylate dehydrogenase,betaine aldehyde dehydrogenase,Aldehyde dehydrogenase family	0.234445	0.981752	0.68617	0.999778	-0.1118	0.61673
BAL062_01761	pac	putative penicillin acylase precursor (penicillin amidase) (penicillin amidohydrolase),Penicillin G acylase precursor,Penicillin amidase	-0.034549	0.999664	0.444991	0.999778	-0.0256937	0.925402
BAL062_01762	catD_2	3-oxoadipate enol-lactonase,3-oxoadipate enol-lactonase 2,acetoin dehydrogenase E2 subunit dihydrolipoyllysine-residue acetyltransferase,Ketosteroid isomerase-related protein,3-oxoadipate enol-lactonase,Alpha/beta hydrolase family	0.572272	0.931732	-1.49013	0.999778	0.0377539	0.915087
BAL062_01763	catF_2	beta-ketoadipyl CoA thiolase,Beta-ketoadipyl-CoA thiolase,beta-ketoadipyl CoA thiolase,Uncharacterized protein, possibly involved in aromatic compounds catabolism,3-oxoadipyl-CoA thiolase,Thiolase, N-terminal domain	0.445971	0.835249	0.662055	0.999778	0.0163032	0.962946
BAL062_01764	pcaJ_2	3-oxoadipate CoA-transferase subunit B,3-oxoadipate CoA-transferase subunit B,Acyl CoA:acetate/3-ketoacid CoA transferase,3-oxoacid CoA-transferase, B subunit,Coenzyme A transferase	-0.294689	0.988711	1.10044	0.999778	-0.201828	0.408236
BAL062_01765	pcaI_2	3-oxoadipate CoA-transferase subunit A,3-oxoadipate CoA-transferase subunit A,acetyl-CoA:acetoacetyl-CoA transferase subunit alpha,Acyl CoA:acetate/3-ketoacid CoA transferase,3-oxoacid CoA-transferase, A subunit,Coenzyme A transferase	0.979392	0.757809	1.09815	0.999778	-0.00159641	1
BAL062_01766	catA2	catA,Catechol 1,2-dioxygenase 2,Protocatechuate 3,4-dioxygenase beta subunit,catechol 1,2-dioxygenase,Dioxygenase	0.591807	0.892297	0.661289	0.999778	0.0692809	0.791794
BAL062_01767	catC	muconolactone delta-isomerase,Muconolactone Delta-isomerase,muconolactone delta-isomerase,Muconolactone delta-isomerase	1.15846	0.873227	-7.47828	0.00703124	-0.0308288	0.967867
BAL062_01768	catB	L-alanine-DL-glutamate epimerase,Muconate cycloisomerase 1,galactonate dehydratase,L-alanine-DL-glutamate epimerase and related enzymes of enolase superfamily,muconate and chloromuconate cycloisomerases,Mandelate racemase / muconate lactonizing enzyme, N-terminal domain	0.569696	0.813362	0.902098	0.999778	0.0919644	0.709798
BAL062_01769	catM	catM,Cat operon transcriptional regulator,DNA-binding transcriptional regulator HcaR,pca operon transcription factor PcaQ,LysR substrate binding domain	0.759183	0.85791	-0.419643	0.999778	0.169783	0.453264
BAL062_01770	BAL062_01770	signal peptide,conserved hypothetical protein,Bacterial protein of unknown function (Gcw_chp)	0.339617	0.931401	0.0820833	0.999778	0.0697053	0.812822
BAL062_01771	pdhR_1	Transcriptional regulator GntR family,Pyruvate dehydrogenase complex repressor,transcriptional regulator PdhR,Transcriptional regulators,phosphonate utilization associated transcriptional regulator,FCD domain	0.17679	0.986671	-0.667808	0.999778	-0.0393151	0.889004
BAL062_01772	ilvD_2	Dihydroxy-acid dehydratase,Dihydroxy-acid dehydratase,dihydroxy-acid dehydratase,Dihydroxyacid dehydratase/phosphogluconate dehydratase,dihydroxy-acid dehydratase,Dehydratase family	1.42398	0.0347329	0.379669	0.999778	0.172511	0.360139
BAL062_01773	rhmT_1	putative permease of the major facilitator,Inner membrane transport protein RhmT,putative 3-hydroxyphenylpropionic transporter MhpT,Splicing factor (branch point binding protein),D-galactonate transporter,Major Facilitator Superfamily	1.25834	0.305146	-0.0441996	0.999778	0.13588	0.554316
BAL062_01774	BAL062_01774	fumarylacetoacetate hydrolase family protein,Fumarylacetoacetate (FAA) hydrolase family protein,Fumarylacetoacetate (FAA) hydrolase family	-2.12906	0.85074	-9.36241	0.00343581	-0.283175	0.568077
BAL062_01775	aldH_1	Aldehyde dehydrogenase,NADP-dependent fatty aldehyde dehydrogenase,gamma-aminobutyraldehyde dehydrogenase,Delta 1-pyrroline-5-carboxylate dehydrogenase,5-carboxymethyl-2-hydroxymuconate semialdehyde dehydrogenase,Aldehyde dehydrogenase family	-1.35371	0.855889	1.29124	0.999778	-0.00442764	1
BAL062_01776	BAL062_01776	aminoglycoside phosphotransferase,Aminoglycoside phosphotransferase,thiamine kinase,Phosphotransferase enzyme family	2.03096	0.182926	0.953846	0.999778	0.0604729	0.873516
BAL062_01777	BAL062_01777	hypothetical protein	1.13366	0.812438	1.33441	0.999778	-0.330355	0.235651
BAL062_01778	BAL062_01778	fructose-2,6-bisphosphatase,alpha-ribazole phosphatase,alpha-ribazole phosphatase,Histidine phosphatase superfamily (branch 1)	0.502953	0.972479	1.69439	0.921199	0.0435814	0.937527
BAL062_01779	bbsG_2	Acyl-CoA dehydrogenase family protein,(R)-benzylsuccinyl-CoA dehydrogenase,putative acyl-CoA dehydrogenase,Rubredoxin,cyclohexanecarboxyl-CoA dehydrogenase,Acyl-CoA dehydrogenase, C-terminal domain	0.549267	0.931514	0.333365	0.999778	-0.140068	0.637314
BAL062_01780	gno	dehydrogenase,Gluconate 5-dehydrogenase,3-ketoacyl-(acyl-carrier-protein) reductase,Uncharacterized conserved protein,3-oxoacyl-[acyl-carrier-protein] reductase,short chain dehydrogenase	0.0353804	0.999664	-0.0480378	0.999778	0.108337	0.586969
BAL062_01781	prpR	Sigma-54 dependent sensory box protein,Propionate catabolism operon regulatory protein,propionate catabolism operon regulatory protein PrpR,Transcriptional regulator containing PAS, AAA-type ATPase, and DNA-binding domains,propionate catabolism operon regulatory protein PrpR,Sigma-54 interaction domain	0.201408	0.987525	-1.32088	0.999778	-0.0726904	0.791794
BAL062_01782	fadK	acyl-CoA synthetase (AMP-forming)/AMP-acid ligase II,Short-chain-fatty-acid--CoA ligase,long-chain-fatty-acid--CoA ligase,Uncharacterized protein conserved in bacteria,O-succinylbenzoate-CoA ligase,AMP-binding enzyme	0.275756	0.93874	0.653278	0.999778	0.0686082	0.759187
BAL062_01783	yjcH_2	Inner membrane protein yjcH,Protein of unknown function, DUF485	-8.51653	0.00177432	1.84289	0.999778	0.0247517	0.979199
BAL062_01784	actP_2	Na+/solute symporter precursor,Acetate transporter ActP,acetate permease,Predicted symporter,cation/acetate symporter ActP,Sodium:solute symporter family	-0.220189	0.990323	1.29848	0.999778	-0.204387	0.463995
BAL062_01785	qorA_2	Alcohol dehydrogenase, zinc-binding protein,Quinone oxidoreductase 1,quinone oxidoreductase, NADPH-dependent,putative NAD(P)H quinone oxidoreductase, PIG3 family,Zinc-binding dehydrogenase	-0.129476	0.999664	0.419015	0.999778	-0.099917	0.746336
BAL062_01786	calB_1	Aldehyde dehydrogenase,Coniferyl aldehyde dehydrogenase,succinic semialdehyde dehydrogenase,Delta 1-pyrroline-5-carboxylate dehydrogenase,succinate-semialdehyde dehydrogenase,Aldehyde dehydrogenase family	0.287036	0.981752	-0.00491099	0.999778	-0.100651	0.7446
BAL062_01787	BAL062_01787	Acetoacetate decarboxylase (ADC),Acetoacetate decarboxylase (ADC)	0.217083	0.986671	0.790475	0.999778	-0.245376	0.173117
BAL062_01788	cpo	Lactonohydrolase,Non-heme chloroperoxidase,acetoin dehydrogenase E2 subunit dihydrolipoyllysine-residue acetyltransferase,Predicted hydrolase of the alpha/beta-hydrolase fold,3-oxoadipate enol-lactonase,Alpha/beta hydrolase family	1.06611	0.674683	0.766736	0.999778	-0.0329895	0.928126
BAL062_01789	katA	catalase,Catalase,hydroperoxidase II,Catalase	0.819416	0.892297	0.36264	0.999778	-0.10681	0.761127
BAL062_01790	BAL062_01790	Acetoacetate decarboxylase (ADC)	0.987116	0.627463	0.284427	0.999778	0.0483272	0.875091
BAL062_01791	BAL062_01791	Putative intracellular protease/amidase,chaperone protein HchA,intracellular protease, PfpI family,DJ-1/PfpI family	-0.358357	0.988916	0.741327	0.999778	-0.187362	0.55296
BAL062_01792	lip2	Alpha/beta hydrolase fold-3 domain protein precursor,Lipase 2,acetyl esterase,alpha/beta hydrolase fold	0.0483283	0.999664	0.577087	0.999778	-0.0108983	0.989007
BAL062_01794	BAL062_01794	Oxidoreductase FMN-binding protein,NADH oxidase,NADPH dehydrogenase NamA,mycofactocin system FadH/OYE family oxidoreductase 2,NADH:flavin oxidoreductase / NADH oxidase family	0.691635	0.855889	0.452305	0.999778	-0.305049	0.0597232
BAL062_01795	BAL062_01795	oxidoreductase,Trans-acting enoyl reductase,Saccharopine dehydrogenase	0.525781	0.85791	0.954195	0.918702	0.113552	0.660126
BAL062_01796	yyaP	dihydrofolate reductase,hypothetical protein,RibD C-terminal domain	0.314215	0.988711	-0.596275	0.999778	-0.195556	0.43021
BAL062_01797	hmrR_1	MerR family transcriptional regulator,Copper export regulator,zinc-responsive transcriptional regulator,Transcriptional regulator, effector-binding domain/component,Cu(I)-responsive transcriptional regulator,MerR family regulatory protein	-9.7825	0.000133204	-0.125072	0.999778	-0.0893439	0.873516
BAL062_01798	BAL062_01798	ThiJ/PfpI domain-containing protein,chaperone protein HchA,intracellular protease, PfpI family,DJ-1/PfpI family	1.10239	0.677576	1.1668	0.999778	0.021394	0.961048
BAL062_01799	yjlD	NADH dehydrogenase FAD-containing subunit,NADH dehydrogenase-like protein yjlD,NADH:flavorubredoxin oxidoreductase,Uncharacterized conserved protein,pyridine nucleotide-disulfide oxidoreductase family protein,Pyridine nucleotide-disulphide oxidoreductase	0.241666	0.984956	0.213081	0.999778	-0.211857	0.340493
BAL062_01800	iscR_1	transcriptional regulator,HTH-type transcriptional regulator iscR,iron-responsive transcriptional regulator,Rrf2 family protein,Transcriptional regulator	-1.11577	0.718428	0.397975	0.999778	-0.0680586	0.781562
BAL062_01801	BAL062_01801	Zn-dependent hydrolase,metal-dependent hydrolase,Beta-lactamase superfamily domain	0.57384	0.972479	0.550627	0.999778	0.0500153	0.9007
BAL062_01802	bm3R1_1	TetR family transcriptional regulator,HTH-type transcriptional repressor Bm3R1,division inhibitor protein,transcriptional repressor BetI,Bacterial regulatory proteins, tetR family	-0.427042	0.956798	-1.29538	0.999778	-0.0808174	0.75536
BAL062_01803	BAL062_01803	antibiotic biosynthesis monooxygenase,Antibiotic biosynthesis monooxygenase	1.75827	0.491353	0.775444	0.999778	0.0946761	0.832213
BAL062_01804	ycaC_2	nicotinamidase-like amidase,hypothetical protein,nicotinamidase/pyrazinamidase,Isochorismatase family	-0.330765	0.987496	1.02481	0.999778	0.0669523	0.829427
BAL062_01805	dmlR_8	Putative transcriptional regulator,D-malate degradation protein R,LysR family transcriptional regulator,ABC-type uncharacterized transport system, periplasmic component,D-serine deaminase transcriptional activator,LysR substrate binding domain	0.799349	0.797362	0.547772	0.999778	0.0702569	0.830144
BAL062_01806	gdhB_2	quinoprotein glucose dehydrogenase,Quinoprotein glucose dehydrogenase B precursor,Streptogramin lyase,dehydrogenase, PQQ-dependent, s-GDH family,Glucose / Sorbosone dehydrogenase	0.455156	0.878808	0.236964	0.999778	0.0724086	0.7446
BAL062_01807	kefC	Glutathione-regulated potassium-efflux system protein,K(+)/H(+) antiporter,glutathione-regulated potassium-efflux system protein KefC,Kef-type K+ transport system, predicted NAD-binding component,transporter, monovalent cation:proton antiporter-2 (CPA2) family,Sodium/hydrogen exchanger family	0.941811	0.539242	0.694771	0.999778	0.0196944	0.962507
BAL062_01808	BAL062_01808	hypothetical protein	1.36074	0.748211	0.520675	0.999778	0.116085	0.777353
BAL062_01809	yxeP_2	metallopeptidase,Uncharacterized hydrolase YxeP,succinyl-diaminopimelate desuccinylase,Metal-dependent amidase/aminoacylase/carboxypeptidase,amidohydrolase,Peptid ase family M20/M25/M40	0.433511	0.937191	0.537029	0.999778	0.205905	0.27591
BAL062_01811	BAL062_01811	Putative transcriptional regulator,transcriptional regulator BetI,transcriptional repressor BetI,Bacterial regulatory proteins, tetR family	-0.222105	0.990323	0.662189	0.999778	0.0574102	0.839502
BAL062_01812	shlB	hemolysin activation/secretion protein,Hemolysin transporter protein shlB precursor,Outer membrane protein/protective antigen OMA87,Haemolysin secretion/activation protein ShlB/FhaC/HecB	0.328964	0.954947	0.181104	0.999778	-0.0232817	0.944323
BAL062_01813	fhaB	large exoprotein,Filamentous hemagglutinin,Uncharacterized conserved protein,filamentous hemagglutinin family N-terminal domain,Possible hemagglutinin (DUF637)	0.0789103	0.984956	0.409105	0.999778	0.138104	0.493629
BAL062_01815	BAL062_01815	Transposase-like protein,Transposase and inactivated derivatives,Transposase IS66 family	0.805405	0.433682	0.616112	0.999778	-0.0407858	0.875091
BAL062_01816	BAL062_01816	IS66 Orf2 family protein,Transposase and inactivated derivatives,IS66 Orf2 like protein	-2.76569	0.703989	-0.429733	0.999778	-0.205991	0.65344
BAL062_01817	BAL062_01817	hypothetical protein	0.838212	0.922078	0.913963	0.999778	0.0841119	0.862448
BAL062_01818	BAL062_01818	hypothetical protein	1.17109	0.85074	0.553325	0.999778	0.177213	0.69037
BAL062_01819	rhmT_2	transporter, anion:cation symporter (ACS) family,Inner membrane transport protein RhmT,regulatory protein UhpC,Arabinose efflux permease,4-hydroxyphenylacetate permease,Major Facilitator Superfamily	-0.568035	0.972479	-0.714436	0.999778	-0.135352	0.55296
BAL062_01820	BAL062_01820	metal-dependent hydrolase of the TIM-barrel fold family,Predicted metal-dependent hydrolase of the TIM-barrel fold,Amidohydrolase	-0.549801	0.9211	-0.356885	0.999778	-0.0877257	0.748647
BAL062_01821	BAL062_01821	di- and tricarboxylate transporter,Dicarboxylate carrier protein MatC N-terminus	0.056856	0.999664	1.38815	0.921199	-0.0634063	0.862837
BAL062_01822	yvoA_2	Regulatory protein GntR HTH,HTH-type transcriptional repressor yvoA,DNA-binding transcriptional regulator FrlR,phosphonate metabolism transcriptional regulator PhnF,UTRA domain	-0.109893	0.988711	0.331538	0.999778	0.0278156	0.922309
BAL062_01823	gnl	gluconolactonase,Gluconolactonase precursor,Gluconolactonase,SMP-30/Gluconolaconase/LRE-like region	-0.902791	0.972479	-0.0438451	0.999778	-0.237708	0.425951
BAL062_01824	gudP_1	major facilitator superfamily protein,D-glucarate permease,putative 3-hydroxyphenylpropionic transporter MhpT,Arabinose efflux permease,MFS transporter, aromatic acid:H+ symporter (AAHS) family,Major Facilitator Superfamily	0.875102	0.720933	-0.806998	0.999778	0.0376325	0.910077
BAL062_01825	dmlR_9	Putative transcriptional regulator,D-malate degradation protein R,LysR family transcriptional regulator,ABC-type uncharacterized transport system, periplasmic component,putative choline sulfate-utilization transcription factor,LysR substrate binding domain	-0.241988	0.991615	0.306779	0.999778	-0.132382	0.71232
BAL062_01826	BAL062_01826	Uncharacterized protein conserved in bacteria,Protein of unknown function, DUF606	1.01705	0.931401	0.081465	0.999778	0.196404	0.648401
BAL062_01827	BAL062_01827	Uncharacterized protein conserved in bacteria,Protein of unknown function, DUF606	1.4312	0.866397	1.51508	0.999778	-0.00208425	0.999132
BAL062_01828	iclR_2	transcriptional regulatory protein,Acetate operon repressor,transcriptional repressor IclR,beta-ketoadipate pathway transcriptional regulators, PcaR/PcaU/PobR family,IclR helix-turn-helix domain	-0.428327	0.972479	-0.839288	0.999778	0.126013	0.580722
BAL062_01829	rhmT_3	major facilitator superfamily permease,Inner membrane transport protein RhmT,putative 3-hydroxyphenylpropionic transporter MhpT,Splicing factor (branch point binding protein),4-hydroxyphenylacetate permease,Major Facilitator Superfamily	0.24794	0.986671	-0.652605	0.999778	0.0478129	0.886569
BAL062_01830	pgdH	putative D-3-phosphoglycerate dehydrogenase (PgdH),D-3-phosphoglycerate dehydrogenase,D-3-phosphoglycerate dehydrogenase,Phosphoserine aminotransferase,phosphoglycerate dehydrogenase,D-isomer specific 2-hydroxyacid dehydrogenase, NAD binding domain	0.487319	0.972479	-0.201283	0.999778	0.0296111	0.942917
BAL062_01831	proA_1	Putative demethylmenaquinone methyltransferase,4-hydroxy-2-oxoglutarate aldolase,hypothetical protein,4-carboxy-4-hydroxy-2-oxoadipate aldolase/oxaloacetate decarboxylase,Demethylmenaquinone methyltransferase	1.95254	0.466282	2.07693	0.997846	0.163516	0.659174
BAL062_01832	BAL062_01832	putative DcaP-like protein	0.66095	0.85791	-0.757413	0.999778	-0.104469	0.69487
BAL062_01833	BAL062_01833	Putative Prevent host death protein,Antitoxin of toxin-antitoxin stability system N-terminal	0.960496	0.925895	-7.7405	0.00824507	0.021452	0.973835
BAL062_01834	cya	RTX toxins-related Ca2+-binding protein,Cyclolysin,type I secretion C-terminal target domain (VC_A0849 subclass),Hemolysin-type calcium-binding repeat (2 copies)	-0.117691	0.981752	0.0615576	0.999778	0.0308761	0.916979
BAL062_01835	yibH_1	multidrug resistance efflux pump,Inner membrane protein yibH,multidrug efflux system protein EmrA,efflux pump membrane protein,HlyD family secretion protein	-0.512851	0.924666	-1.30681	0.999778	0.0319676	0.919371
BAL062_01836	emrB_1	Multidrug efflux MFS transporter putative,Multidrug resistance protein B,putative transporter,Arabinose efflux permease,drug resistance MFS transporter, drug:H+ antiporter-2 (14 Spanner) (DHA2) family,Major Facilitator Superfamily	1.1995	0.0221799	0.503382	0.999778	-0.0285312	0.950024
BAL062_01837	bm3R1_2	Putative transcriptional regulator,HTH-type transcriptional repressor Bm3R1,DNA-binding transcriptional repressor AcrR,mycofactocin system transcriptional regulator,Bacterial regulatory proteins, tetR family	0.670408	0.887353	0.121076	0.999778	0.00587804	0.998833
BAL062_01838	aldH_2	Aldehyde dehydrogenase,NADP-dependent fatty aldehyde dehydrogenase,gamma-aminobutyraldehyde dehydrogenase,Delta 1-pyrroline-5-carboxylate dehydrogenase,5-carboxymethyl-2-hydroxymuconate semialdehyde dehydrogenase,Aldehyde dehydrogenase family	0.556921	0.905157	0.749631	0.999778	0.0696863	0.787972
BAL062_01839	ilvD_3	dihydroxy-acid dehydratase,Dihydroxy-acid dehydratase,dihydroxy-acid dehydratase,Dihydroxyacid dehydratase/phosphogluconate dehydratase,dihydroxy-acid dehydratase,Dehydratase family	0.0744144	0.992849	0.366719	0.999778	0.00517402	0.989007
BAL062_01840	BAL062_01840	fumarylacetoacetate (FAA) hydrolase family protein,Fumarylacetoacetate (FAA) hydrolase family protein,Fumarylacetoacetate (FAA) hydrolase family	1.18092	0.858768	1.02152	0.999778	-0.168077	0.573122
BAL062_01841	gbpR	LysR family transcriptional regulator,Galactose-binding protein regulator,DNA-binding transcriptional regulator CynR,pca operon transcription factor PcaQ,LysR substrate binding domain	-0.0366745	0.999664	-1.1299	0.999778	0.14709	0.463995
BAL062_01842	BAL062_01842	nucleoside-diphosphate-sugar epimerase,Uncharacterized epimerase/dehydratase SAV0553,UDP-galactose-4-epimerase,UDP-glucose 4-epimerase,NAD dependent epimerase/dehydratase family	0.571791	0.924666	1.15044	0.999778	-0.00957521	0.986339
BAL062_01843	rhmT_4	tartrate ABC transporter permease,Inner membrane transport protein RhmT,regulatory protein UhpC,Splicing factor (branch point binding protein),4-hydroxyphenylacetate permease,Major Facilitator Superfamily	0.401423	0.924666	-0.496436	0.999778	-0.0291205	0.925074
BAL062_01844	garR	6-phosphogluconate dehydrogenase,2-hydroxy-3-oxopropionate reductase,tartronate semialdehyde reductase,Uncharacterized protein conserved in bacteria,2-hydroxy-3-oxopropionate reductase,NAD binding domain of 6-phosphogluconate dehydrogenase	1.93231	0.519229	0.774361	0.999778	0.229683	0.493629
BAL062_01845	rhaS_1	AraC-type DNA-binding domain-containing protein,L-rhamnose operon regulatory protein rhaS,transcriptional activator FtrA,DNA gyrase inhibitor,YSIRK-targeted surface antigen transcriptional regulator,AraC-type transcriptional regulator N-terminus	1.10343	0.683642	-0.889399	0.999778	0.180372	0.408394
BAL062_01846	BAL062_01846	Cupin 2, conserved barrel precursor,Cupin domain	-1.9008	0.835249	-0.488549	0.999778	-0.0466409	0.929205
BAL062_01847	BAL062_01847	putative gamma-carboxymuconolactone decarboxylase subunit,4-carboxymuconolactone decarboxylase,Carboxymuconolactone decarboxylase family	0.0699686	0.999664	-0.438489	0.999778	0.0952804	0.759244
BAL062_01848	adhC2_2	putative NADP-dependent alcohol dehydrogenase,NADP-dependent alcohol dehydrogenase C 2,ethanol-active dehydrogenase/acetaldehyde-active reductase,Branched-chain amino acid aminotransferase/4-amino-4-deoxychorismate lyase,zinc-binding alcohol dehydrogenase family protein,Alcohol dehydrogenase GroES-like domain	0.384874	0.984956	-1.04591	0.999778	-0.0988998	0.7446
BAL062_01849	yclQ_2	iron ABC transporter substrate-binding protein,Uncharacterized ABC transporter solute-binding protein yclQ precursor,corrinoid ABC transporter substrate-binding protein,ABC-type Fe3+-citrate transport system, periplasmic component,putative ABC transporter PGF-CTERM-modified substrate-binding protein,Periplasmic binding protein	-1.44694	0.892297	0.028511	0.999778	0.0712054	0.863014
BAL062_01850	BAL062_01850	ABC-type Fe3+-siderophore transport system, permease component,Probable ABC transporter permease protein HI_1471,corrinoid ABC transporter permease,ABC-type Fe3+-siderophore transport system, permease component,proposed F420-0 ABC transporter, permease protein,FecCD transport family	0.494354	0.95273	1.15512	0.999778	-0.0299906	0.925135
BAL062_01851	hmuV	iron ABC transporter ATP-binding protein,Hemin import ATP-binding protein HmuV,hemin importer ATP-binding subunit,ABC-type enterochelin transport system, ATPase component,proposed F420-0 ABC transporter, ATP-binding protein,ABC transporter	1.05413	0.854438	0.329609	0.999778	0.114632	0.7446
BAL062_01852	BAL062_01852	histone acetyltransferase HPA2,ribosomal-protein-alanine acetyltransferase,Acetyltransferase (GNAT) family	0.557823	0.982189	2.60647	0.438068	0.221273	0.586742
BAL062_01853	ripA_2	Transcriptional regulator AraC family,HTH-type transcriptional repressor of iron proteins A,transcriptional activator RhaS,DNA gyrase inhibitor,YSIRK-targeted surface antigen transcriptional regulator,Helix-turn-helix domain	0.297984	0.981752	0.318891	0.999778	0.0191592	0.966255
BAL062_01854	BAL062_01854	permease,Sulfite exporter TauE/SafE	0.761325	0.793282	1.16317	0.89332	0.10893	0.626343
BAL062_01855	prs2	Putative ribose-phosphate pyrophosphokinase,Ribose-phosphate pyrophosphokinase 2,ribose-phosphate pyrophosphokinase,ribose-phosphate diphosphokinase,Phosphoribosyl transferase domain	0.259486	0.990323	0.388228	0.999778	-0.0587435	0.873516
BAL062_01856	BAL062_01856	putative nicotinate phosphoribosyltransferase,putative nicotinate phosphoribosyltransferase,Nicotinate phosphoribosyltransferase (NAPRTase) family	0.757292	0.335515	0.534006	0.999778	0.0440086	0.872946
BAL062_01857	BAL062_01857	ADP-ribose pyrophosphatase,bifunctional nicotinamide mononucleotide adenylyltransferase/ADP-ribose pyrophosphatase,Uncharacterized conserved protein,NUDIX domain	-8.56499	0.00169671	-6.47186	0.034959	0.389706	0.386664
BAL062_01858	BAL062_01858	methylenetetrahydrofolate reductase,bifunctional homocysteine S-methyltransferase/5,10-methylenetetrahydrofolate reductase protein,methylenetetrahydrofolate reductase,Methylene-tetrahydrofolate reductase C terminal	0.162555	0.982985	-0.0392007	0.999778	0.0601019	0.824149
BAL062_01859	BAL062_01859	hypothetical protein	-7.10918	0.0159236	1.2105	0.999778	0.399091	0.573122
BAL062_01860	BAL062_01860	hypothetical protein	0.43279	0.983578	-0.115718	0.999778	-0.147272	0.645163
BAL062_01861	BAL062_01861	hypothetical protein	0.368616	0.987525	-0.0433325	0.999778	0.126436	0.7446
BAL062_01862	BAL062_01862	hypothetical protein	0.0106343	0.999664	0.21197	0.999778	0.0654664	0.822256
BAL062_01864	BAL062_01864	hypothetical protein	-0.568304	0.981752	0.156761	0.999778	0.0166728	0.981235
BAL062_01865	BAL062_01865	hypothetical protein	XX	XX	XX	XX	-0.339772	0.721381
BAL062_01866	BAL062_01866	hypothetical protein	0.716852	0.892297	1.03389	0.999778	-0.0612783	0.851776
BAL062_01867	BAL062_01867	Lipoprotein, putative	0.0370823	0.999664	1.00937	0.999778	0.0468631	0.913204
BAL062_01868	BAL062_01868	hypothetical protein	0.369418	0.989965	1.10646	0.999778	-0.00367691	0.998176
BAL062_01869	BAL062_01869	putative signal peptide-containing protein	XX	XX	XX	XX	-0.12117	0.915087
BAL062_01870	BAL062_01870	DNA-binding HTH domain-containing protein,two component system sensor kinase SsrB,ATP-dependent transcriptional regulator,transcriptional regulator EpsA,Bacterial regulatory proteins, luxR family	-0.660162	0.972479	0.936845	0.999778	0.087588	0.790487
BAL062_01871	mdlY	Putative amidase,Mandelamide hydrolase,indole acetimide hydrolase,Allophanate hydrolase subunit 2,aspartyl/glutamyl-tRNA(Asn/Gln) amidotransferase, A subunit,Amidase	0.516291	0.904743	0.758693	0.999778	-0.0498445	0.863895
BAL062_01872	yibH_2	RND family drug transporter,Inner membrane protein yibH,multidrug efflux system protein EmrA,efflux pump membrane protein,HlyD family secretion protein	-0.0958925	0.999664	0.37132	0.999778	-0.121705	0.680855
BAL062_01873	emrB_2	Putative MFS family drug transporter,Multidrug resistance protein B,putative transporter,Arabinose efflux permease,drug resistance MFS transporter, drug:H+ antiporter-2 (14 Spanner) (DHA2) family,Major Facilitator Superfamily	0.0849142	0.999664	1.28367	0.999778	0.026157	0.934323
BAL062_01874	BAL062_01874	hypothetical protein	1.50323	0.517059	-0.180696	0.999778	0.16455	0.617114
BAL062_01875	BAL062_01875	auxin-responsive GH3-related protein,GH3 auxin-responsive promoter	0.262019	0.984956	0.467227	0.999778	-0.0658372	0.836157
BAL062_01876	bepC_1	outer membrane efflux protein,Outer membrane efflux protein BepC precursor,outer membrane channel protein,type I secretion outer membrane protein, TolC family,Outer membrane efflux protein	-0.305186	0.972479	0.671908	0.999778	0.0732635	0.777353
BAL062_01877	BAL062_01877	hypothetical protein	0.510939	0.9022	-1.32825	0.999778	0.0246018	0.941705
BAL062_01878	surE_2	Putative Acid phosphatase,5'-nucleotidase surE,5'(3')-nucleotidase/polyphosphatase,5'/3'-nucleotidase SurE,Survival protein SurE	-0.302164	0.981752	0.558065	0.999778	-0.165981	0.458871
BAL062_01879	BAL062_01879	signal peptide	0.905014	0.95273	-0.443902	0.999778	0.179277	0.665244
BAL062_01880	spoT_2	guanosine polyphosphate pyrophosphohydrolases/synthetase,Bifunctional (p)ppGpp synthase/hydrolase SpoT,bifunctional (p)ppGpp synthetase II/ guanosine-3',5'-bis pyrophosphate 3'-pyrophosphohydrolase,Guanosine polyphosphate pyrophosphohydrolases/synthetases,RelA/SpoT family protein	1.32259	0.892297	-1.76022	0.999778	-0.114503	0.803404
BAL062_01881	BAL062_01881	transcriptional regulator,transcriptional regulator, y4mF family,Helix-turn-helix	0.422327	0.873227	0.626083	0.999778	0.111366	0.605413
BAL062_01883	BAL062_01883	TetR family transcriptional regulator,mycofactocin system transcriptional regulator,Bacterial regulatory proteins, tetR family	-0.483785	0.981752	-0.174559	0.999778	0.00968291	0.986842
BAL062_01884	BAL062_01884	hypothetical protein	1.25483	0.900276	1.07754	0.999778	0.2455	0.398699
BAL062_01885	BAL062_01885	Putative DNA-binding protein,Uncharacterized phage-encoded protein,Phage antirepressor protein KilAC domain	0.930622	0.938421	-0.768732	0.999778	0.347054	0.337387
BAL062_01886	BAL062_01886	hypothetical protein	0.229317	0.990323	0.713378	0.999778	0.163089	0.4146
BAL062_01887	BAL062_01887	hypothetical protein	0.368772	0.925895	0.589065	0.999778	0.10825	0.740141
BAL062_01888	BAL062_01888	PAAR motif family protein,Uncharacterized conserved protein,PAAR motif	0.357946	0.944235	-0.661008	0.999778	0.0228027	0.952904
BAL062_01889	BAL062_01889	hypothetical protein	0.529339	0.981752	0.79607	0.999778	-0.0366253	0.957887
BAL062_01890	limC	short-chain dehydrogenase,(-)-trans-carveol dehydrogenase,short chain dehydrogenase,Uncharacterized conserved protein,3-hydroxybutyrate dehydrogenase,short chain dehydrogenase	0.587038	0.881678	1.10965	0.912552	0.0476023	0.872461
BAL062_01891	acr1_2	short-chain dehydrogenase,Fatty acyl-CoA reductase,short chain dehydrogenase,Uncharacterized conserved protein,3-hydroxybutyrate dehydrogenase,short chain dehydrogenase	0.088732	0.999664	1.33205	0.999778	0.189881	0.496348
BAL062_01892	BAL062_01892	alpha/beta hydrolase,hypothetical protein,Predicted dienelactone hydrolase,hydrolase CocE/NonD family protein,Alpha/beta hydrolase family	-0.80677	0.972479	0.142358	0.999778	-0.113714	0.7446
BAL062_01893	BAL062_01893	AraC family transcriptional regulator,transcriptional activator FtrA,Adenosine deaminase,Arabinose-binding domain of AraC transcription regulator, N-term	0.935894	0.757809	0.0537356	0.999778	0.0444531	0.88824
BAL062_01894	BAL062_01894	AdeT	-0.0496627	0.999664	0.9358	0.999778	-0.0491117	0.878495
BAL062_01895	adeS	AdeS,Signal transduction histidine-protein kinase BaeS,signal transduction histidine-protein kinase BaeS,Signal transduction histidine kinase involved in nitrogen fixation and metabolism regulation,heavy metal sensor kinase,Histidine kinase-, DNA gyrase B-, and HSP90-like ATPase	-1.51528	0.892297	2.67232	0.165819	-1.92415	5.85016e-15
BAL062_01896	srrA	AdeR,Staphylococcal respiratory response protein A,DNA-binding response regulator CreB,Response regulator of citrate/malate metabolism,phosphate regulon transcriptional regulatory protein PhoB,Response regulator receiver domain	-0.844746	0.981752	1.8594	0.918702	-1.50908	7.20477e-11
BAL062_01897	adeA	membrane fusion protein,Multidrug resistance protein mexA precursor,multidrug efflux system transporter AcrA,efflux transporter, RND family, MFP subunit,HlyD family secretion protein	-0.999338	0.0276716	1.19127	0.123637	-1.9618	8.82333e-110
BAL062_01898	acrB	AdeB,Acriflavine resistance protein B,multidrug efflux protein,RND transporter, hydrophobe/amphiphile efflux-1 (HAE1) family,AcrB/AcrD/AcrF family	-3.31108	0.00349622	2.90078	4.12862e-05	-5.24725	0
BAL062_01899	adeC	outer membrane protein,Outer membrane protein oprM precursor,copper/silver efflux system outer membrane protein CusC,efflux transporter, outer membrane factor (OMF) lipoprotein, NodT family,Outer membrane efflux protein	0.644224	0.638023	1.77322	0.0183824	-0.749133	1.84753e-10
BAL062_01900	BAL062_01900	alpha/beta fold family hydrolase,hypothetical protein,Uncharacterized conserved protein,exosortase A system-associated hydrolase 1,Alpha/beta hydrolase family	1.11143	0.136919	0.115897	0.999778	0.0490431	0.863014
BAL062_01901	ethA_2	flavoprotein,FAD-containing monooxygenase EthA,protoporphyrinogen oxidase,Protoporphyrinogen oxidase,putative bacillithiol system oxidoreductase, YpdA family,Flavin-binding monooxygenase-like	0.24625	0.987525	0.67986	0.999778	-0.0802497	0.837532
BAL062_01902	puo	L-Amino-acid oxidase,Putrescine oxidase,hypothetical protein,Monoamine oxidase,squalene-associated FAD-dependent desaturase,Flavin containing amine oxidoreductase	0.538882	0.924666	0.526152	0.999778	0.252992	0.113594
BAL062_01903	BAL062_01903	saccharopine dehydrogenase,Putative trans-acting enoyl reductase Rv2449c,Saccharopine dehydrogenase	0.881235	0.841414	1.01335	0.999778	0.142024	0.55296
BAL062_01904	ethR	transcriptional regulator,HTH-type transcriptional regulator EthR,DNA-binding transcriptional repressor AcrR,probable dihydroxyacetone kinase regulator,Bacterial regulatory proteins, tetR family	-1.09402	0.931732	0.311214	0.999778	-0.206556	0.736106
BAL062_01905	puuB_3	Putative oxidoreductase,Gamma-glutamylputrescine oxidoreductase,hydroxyglutarate oxidase,Glycine cleavage system T protein (aminomethyltransferase),putative aminophosphonate oxidoreductase,FAD dependent oxidoreductase	1.45803	0.0986242	0.198762	0.999778	0.0757011	0.78983
BAL062_01906	BAL062_01906	hypothetical protein	0.808845	0.919549	1.40775	0.988021	0.0784889	0.85099
BAL062_01907	BAL062_01907	outer membrane protein E,Outer membrane protein transport protein (OMPP1/FadL/TodX)	1.8423	0.539142	0.901831	0.999778	-0.0381177	0.962184
BAL062_01908	BAL062_01908	hypothetical protein	0.81047	0.976922	-7.4655	0.0118532	0.0399792	0.972869
BAL062_01909	hifA	fimbrial subunit,Major pilin,putative fimbrial protein SthA,P pilus assembly protein, pilin FimA,Fimbrial protein	0.233334	0.992817	0.106526	0.999778	0.0958263	0.812406
BAL062_01912	fimC	pilin chaperone,Chaperone protein fimC precursor,putative chaperone protein EcpD,Gram-negative pili assembly chaperone, N-terminal domain	-1.92522	0.771141	-0.185379	0.999778	0.129742	0.605413
BAL062_01913	mrkC	outer membrane usher protein,Heat shock protein E,putative fimbrial outer membrane usher protein,Fimbrial Usher protein	1.00265	0.119962	0.969025	0.813025	0.123852	0.576878
BAL062_01914	BAL062_01914	P pilus assembly protein, pilin FimA,fimbrial protein BcfF,P pilus assembly protein, pilin FimA,Fimbrial protein	0.810344	0.804956	1.24399	0.999778	0.034341	0.916979
BAL062_01915	BAL062_01915	hypothetical protein; putative exported protein	0.295064	0.991679	0.241317	0.999778	0.215868	0.545322
BAL062_01916	adhC	S-(hydroxymethyl)glutathione dehydrogenase,S-(hydroxymethyl)glutathione dehydrogenase,ethanol-active dehydrogenase/acetaldehyde-active reductase,Branched-chain amino acid aminotransferase/4-amino-4-deoxychorismate lyase,S-(hydroxymethyl)glutathione dehydrogenase/class III alcohol dehydrogenase,Alcohol dehydrogenase GroES-like domain	-0.254769	0.931732	0.657867	0.900596	0.0075982	0.980925
BAL062_01917	BAL062_01917	Uncharacterized conserved protein	0.998454	0.315797	0.953304	0.970546	0.0571651	0.842368
BAL062_01918	BAL062_01918	catalase,Catalase	1.3187	0.0756441	-0.27055	0.999778	0.0673601	0.791794
BAL062_01919	BAL062_01919	hypothetical protein	-0.981814	0.936734	-2.19977	0.999778	-0.436874	0.217574
BAL062_01920	BAL062_01920	hypothetical protein	-3.19609	0.597091	0.332471	0.999778	-0.0575673	0.855164
BAL062_01921	cls_2	phospholipase D,Cardiolipin synthase,cardiolipin synthetase,cardiolipin synthase,Phospholipase D Active site motif	0.630971	0.547757	1.09546	0.416662	0.000601162	1
BAL062_01922	BAL062_01922	G:T/U mismatch-specific DNA glycosylase,G:T/U mismatch-specific DNA glycosylase,DNA-deoxyinosine glycosylase	0.923141	0.981671	-7.65357	0.0207137	0.297108	0.65344
BAL062_01923	BAL062_01923	hypothetical protein	0.91937	0.773232	0.255407	0.999778	-0.0481134	0.896011
BAL062_01924	BAL062_01924	hypothetical protein	1.34222	0.736354	1.54382	0.999778	0.0301193	0.964342
BAL062_01925	BAL062_01925	acdP,Membrane dipeptidase (Peptidase family M19)	0.459324	0.85074	-0.334442	0.999778	-0.114058	0.56571
BAL062_01926	moaA_2	pqqE,Molybdenum cofactor biosynthesis protein A,pyrroloquinoline quinone biosynthesis protein PqqE,Predicted metal-binding protein,coenzyme PQQ biosynthesis enzyme PqqE,Radical SAM superfamily	0.245736	0.972479	0.33759	0.999778	-0.114828	0.574791
BAL062_01927	BAL062_01927	pqqD,pyrroloquinoline quinone biosynthesis protein PqqD,coenzyme PQQ biosynthesis protein PqqD,Coenzyme PQQ synthesis protein D (PqqD)	0.695098	0.981752	-9.15132	0.00416681	-0.501676	0.173117
BAL062_01928	pqqC	pqqC,Pyrroloquinoline-quinone synthase,pyrroloquinoline quinone biosynthesis protein PqqC,Pyrroloquinoline quinone (Coenzyme PQQ) biosynthesis protein C,coenzyme PQQ biosynthesis protein C,TENA/THI-4/PQQC family	-0.720997	0.944235	-0.199901	0.999778	-0.214136	0.296963
BAL062_01929	pqqB	pqqB,Pyrroloquinoline quinone biosynthesis protein B,pyrroloquinoline quinone biosynthesis protein PqqB,coenzyme PQQ biosynthesis protein B,Beta-lactamase superfamily domain	-0.517345	0.981752	-0.260416	0.999778	-0.027416	0.946037
BAL062_01930	ppk_1	Polyphosphate kinase,Polyphosphate kinase,polyphosphate kinase,polyphosphate kinase 1,Polyphosphate kinase	0.810077	0.7409	0.258338	0.999778	0.108944	0.609533
BAL062_01931	yhcR	5'-nucleotidase/2',3'-cyclic phosphodiesterase-related esterase,Endonuclease YhcR precursor,bifunctional 2',3'-cyclic nucleotide 2'-phosphodiesterase/3'-nucleotidase precursor protein,Predicted RNA-binding protein, contains TRAM domain,NAD nucleotidase,5'-nucleotidase, C-terminal domain	0.0866584	0.999664	-0.698764	0.999778	0.0689663	0.828675
BAL062_01932	fur_1	Putative Ferric uptake regulator,Ferric uptake regulation protein,ferric uptake regulator,Ferric uptake regulator family	0.752117	0.981752	-0.48141	0.999778	0.120482	0.835685
BAL062_01933	dhbB_2	isochorismate hydrolase,Isochorismatase,putative hydrolase,pyrimidine utilization protein B,Isochorismatase family	0.780379	0.924666	-1.72241	0.999778	0.353329	0.265599
BAL062_01934	dhbA	dehydrogenase,2,3-dihydro-2,3-dihydroxybenzoate dehydrogenase,2,3-dihydroxybenzoate-2,3-dehydrogenase,Uncha racterized conserved protein,3-oxoacyl-[acyl-carrier-protein] reductase,short chain dehydrogenase	0.252958	0.991615	0.403394	0.999778	0.111552	0.760775
BAL062_01935	cysA_2	Molybdate transport protein,Sulfate/thiosulfate import ATP-binding protein CysA,molybdate transporter ATP-binding protein,ABC-type molybdate transport system, ATPase component,molybdate ABC transporter, ATP-binding protein,ABC transporter	0.397295	0.981752	0.822004	0.999778	-0.233627	0.535603
BAL062_01936	modB	molybdate ABC transporter permease,Molybdenum transport system permease protein modB,molybdate ABC transporter permease protein,ABC-type molybdate transport system, permease component,molybdate ABC transporter, permease protein,Binding-protein-dependent transport system inner membrane component	0.740325	0.652883	0.164427	0.999778	-0.0216784	0.944323
BAL062_01937	modA	molybdate ABC transporter periplasmic molybdate-binding protein,Molybdate-binding periplasmic protein precursor,molybdate transporter periplasmic protein,Accessory colonization factor AcfC, contains ABC-type periplasmic domain,molybdate ABC transporter, periplasmic molybdate-binding protein,Bacterial extracellular solute-binding protein	-0.1967	0.986671	0.190494	0.999778	0.29062	0.0632297
BAL062_01938	modE	Putative repressor of the modABC operon for molybdenum transport,Transcriptional regulator modE,DNA-binding transcriptional regulator ModE,ModE molybdate transport repressor domain,Bacterial regulatory helix-turn-helix protein, lysR family	-0.201784	0.997707	-2.63724	0.999778	-0.174773	0.705588
BAL062_01939	antA_2	anthranilate dioxygenase large subunit,Anthranilate 1,2-dioxygenase large subunit,anthranilate 1,2-dioxygenase, large subunit,Ring hydroxylating alpha subunit (catalytic domain)	0.921888	0.727644	1.40403	0.814079	0.0787889	0.780741
BAL062_01940	antB	antB,Anthranilate 1,2-dioxygenase small subunit,3-phenylpropionate dioxygenase subunit beta,Small subunit of phenylpropionate dioxygenase,anthranilate 1,2-dioxygenase, small subunit,Ring hydroxylating beta subunit	1.81209	0.109513	-0.312046	0.999778	0.109834	0.707173
BAL062_01941	antC_1	antC,Anthranilate 1,2-dioxygenase electron transfer component,anthranilate dioxygenase reductase,Uncharacterized Fe-S protein,phenylacetate-CoA oxygenase/reductase, PaaK subunit,Oxidoreductase FAD-binding domain	-1.34906	0.924666	0.140342	0.999778	-0.0094282	0.997194
BAL062_01942	antC_2	antC,Anthranilate 1,2-dioxygenase electron transfer component,anthranilate dioxygenase reductase,NADH:ubiquinone oxidoreductase, Na(+)-translocating, F subunit,Oxidoreductase NAD-binding domain	1.37528	0.40998	0.696442	0.999778	0.0696321	0.847335
BAL062_01943	rhaS_2	Putative transcriptional regulator,L-rhamnose operon regulatory protein rhaS,transcriptional regulator EutR,Adenosine deaminase,YSIRK-targeted surface antigen transcriptional regulator,Helix-turn-helix domain	0.73208	0.892297	0.166875	0.999778	-0.039585	0.915087
BAL062_01944	BAL062_01944	meta-pathway phenol degradation protein,Protein involved in meta-pathway of phenol degradation	1.23261	0.463404	0.189658	0.999778	0.063316	0.839238
BAL062_01945	C1hpah_2	nitrilotriacetate monooxygenase component B,p-hydroxyphenylacetate 3-hydroxylase, reductase component,4-hydroxyphenylacetate 3-monooxygenase reductase subunit,pyrimidine utilization flavin reductase protein F,Flavin reductase like domain	1.04254	0.927086	-0.244709	0.999778	-0.245918	0.635688
BAL062_01946	BAL062_01946	putative oxygenase subunit protein	0.463884	0.904743	0.673385	0.999778	-0.00815258	0.984286
BAL062_01947	fabG_7	Putative oxidoreductase, short-chain dehydrogenase/reductase family,3-oxoacyl-[acyl-carrier-protein] reductase FabG,short chain dehydrogenase,Uncharacterized conserved protein,3-oxoacyl-[acyl-carrier-protein] reductase,short chain dehydrogenase	0.758826	0.925895	-2.68704	0.999778	0.28586	0.272986
BAL062_01948	clcD_2	dienelactone hydrolase,Carboxymethylenebutenolidase,Dienelactone hydrolase family	0.34449	0.981752	1.25945	0.999778	-0.019066	0.963106
BAL062_01949	pcaK_2	major facilitator superfamily permease,4-hydroxybenzoate transporter PcaK,putative 3-hydroxyphenylpropionic transporter MhpT,Arabinose efflux permease,MFS transporter, aromatic acid:H+ symporter (AAHS) family,Major Facilitator Superfamily	0.892633	0.839489	0.933808	0.999778	0.0592387	0.847385
BAL062_01950	BAL062_01950	AraC-type DNA-binding domain-containing protein,transcriptional regulator EutR,Adenosine deaminase,YSIRK-targeted surface antigen transcriptional regulator,Helix-turn-helix domain	0.75273	0.892297	-1.23299	0.999778	0.0576253	0.863895
BAL062_01953	bdhA	3-hydroxybutyrate dehydrogenase,D-beta-hydroxybutyrate dehydrogenase,3-hydroxybutyrate dehydrogenase,Uncharacterized conserved protein,3-hydroxybutyrate dehydrogenase,short chain dehydrogenase	0.851178	0.398349	0.192788	0.999778	0.0579897	0.817096
BAL062_01954	BAL062_01954	GntP family transporter,H+/gluconate symporter and related permeases,Citrate transporter	0.566885	0.931732	0.452071	0.999778	0.0458829	0.916979
BAL062_01955	BAL062_01955	hypothetical protein	0.56935	0.924666	-0.000249982	1	0.0680241	0.827543
BAL062_01956	gltC_3	Putative transcriptional regulator,HTH-type transcriptional regulator gltC,DNA-binding transcriptional regulator CynR,pca operon transcription factor PcaQ,LysR substrate binding domain	0.735591	0.835249	1.31928	0.796111	0.0553726	0.852893
BAL062_01957	scoA	Acetoacetyl-CoA transferase, alpha subunit,Probable succinyl-CoA:3-ketoacid-coenzyme A transferase subunit A,acetyl-CoA:acetoacetyl-CoA transferase subunit alpha,Acyl CoA:acetate/3-ketoacid CoA transferase,3-oxoacid CoA-transferase, A subunit,Coenzyme A transferase	0.690307	0.9022	0.865495	0.999778	0.0492123	0.9007
BAL062_01958	scoB	Acetoacetyl-CoA transferase beta subunit,Probable succinyl-CoA:3-ketoacid-coenzyme A transferase subunit B,Acyl CoA:acetate/3-ketoacid CoA transferase,3-oxoacid CoA-transferase, B subunit,Coenzyme A transferase	1.21149	0.657611	1.01502	0.999778	0.0177682	0.966255
BAL062_01959	atoE	short-chain fatty acid transporter,Short-chain fatty acids transporter,conserved hypothetical protein,Short chain fatty acid transporter	0.126637	0.999348	0.222157	0.999778	0.1041	0.686972
BAL062_01960	thlA_2	Putative acetyl-CoA acetyltransferase,Acetyl-CoA acetyltransferase,acetyl-CoA acetyltransferase,Transcription-associated recombination protein,acetyl-CoA C-acetyltransferase,Thiolase, N-terminal domain	0.936291	0.905808	-0.366789	0.999778	-0.0241117	0.95056
BAL062_01961	syrM1	LysR family transcriptional regulator,Symbiotic regulator homolog 1,leucine transcriptional activator,aminoethylphosphonate catabolism associated LysR family transcriptional regulator,LysR substrate binding domain	-1.03142	0.924666	-1.75009	0.999778	0.0309868	0.942917
BAL062_01962	qseD	Putative transcriptional regulator,Quorum-sensing regulator protein D,cell density-dependent motility repressor,pca operon transcription factor PcaQ,LysR substrate binding domain	0.960541	0.711428	-0.531486	0.999778	0.0274914	0.95685
BAL062_01963	BAL062_01963	hypothetical protein	-8.06177	0.00349622	-8.09727	0.0119045	-0.515234	0.356803
BAL062_01964	BAL062_01964	hypothetical protein	XX	XX	XX	XX	-0.343198	0.750222
BAL062_01965	aspA	Aspartate ammonia-lyase,Aspartate ammonia-lyase,aspartate ammonia-lyase,Fumarase,aspartate ammonia-lyase,Lyase	-0.772124	0.925895	-0.350003	0.999778	0.0170465	0.962184
BAL062_01966	fcuA_2	outer membrane receptor protein,Ferrichrome receptor FcuA precursor,ferrichrome outer membrane transporter,Outer membrane receptor for monomeric catechols,TonB-dependent siderophore receptor,TonB dependent receptor	0.251752	0.984956	0.866077	0.955269	0.0123284	0.973835
BAL062_01967	kgtP_2	major facilitator superfamily permease,Alpha-ketoglutarate permease,alpha-ketoglutarate transporter,Transposase and inactivated derivatives,MFS transporter, metabolite:H+ symporter (MHS) family protein,Sugar (and other) transporter	0.84499	0.95273	-1.00982	0.999778	-0.20306	0.543012
BAL062_01968	BAL062_01968	Uncharacterized protein conserved in bacteria,Protein of unknown function (DUF971)	-8.74387	0.00118395	1.02927	0.999778	-0.24802	0.654628
BAL062_01969	BAL062_01969	Phycobiliprotein putative,putative oxidoreductase/HEAT repeat-containing protein,Chromosome condensation complex Condensin, subunit G,conserved hypothetical protein,HEAT repeat	0.659894	0.904743	0.742907	0.999778	-0.128862	0.587403
BAL062_01970	ssuB_1	nitrate/sulfonate/bicarbonate ABC transporter ATPase,Aliphatic sulfonates import ATP-binding protein SsuB,taurine transporter ATP-binding subunit,ABC-type spermidine/putrescine transport systems, ATPase components,nitrate ABC transporter, ATP-binding proteins C and D,ABC transporter	1.51224	0.911684	2.21307	0.999778	-0.247336	0.690279
BAL062_01971	cmpB	nitrate/sulfonate/bicarbonate ABC transporter permease,Bicarbonate transport system permease protein CmpB,alkanesulfonate transporter permease subunit,ABC-type anion transport system, duplicated permease component,nitrate ABC transporter, permease protein,Binding-protein-dependent transport system inner membrane component	-1.34374	0.9022	-0.00559705	0.999778	-0.034428	0.938531
BAL062_01972	ssuA_2	nitrate/sulfonate/bicarbonate ABC transporter periplasmic protein,Putative aliphatic sulfonates-binding protein precursor,alkanesulfonate transporter substrate-binding subunit,ABC-type taurine transport system, periplasmic component,ABC transporter, substrate-binding protein, aliphatic sulfonates family,NMT1/THI5 like	1.62451	0.309783	0.617308	0.999778	0.0811208	0.828675
BAL062_01973	BAL062_01973	4Fe-4S ferredoxin,NADH-plastoquinone oxidoreductase subunit,Uncharacterized Fe-S center protein,adenylylsulfate reductase, beta subunit,4Fe-4S dicluster domain	0.726632	0.924666	0.145848	0.999778	-0.0117995	0.987403
BAL062_01974	sdhA_2	oxidoreductase,Succinate dehydrogenase flavoprotein subunit,putative oxidoreductase,Aspartate oxidase,adenylylsulfate reductase, alpha subunit,FAD binding domain	0.94172	0.129939	0.368833	0.999778	0.0119114	0.972649
BAL062_01975	yvoA_3	GntR family transcriptional regulator,HTH-type transcriptional repressor yvoA,DNA-binding transcriptional regulator FrlR,Transcriptional regulators,histidine utilization repressor,UTRA domain	0.303376	0.989965	0.530829	0.999778	-0.0742474	0.897797
BAL062_01976	chrA1	chromate ion transporter family chromate transporter,chromate transporter, chromate ion transporter (CHR) family,Chromate transporter	0.242391	0.992849	0.0834132	0.999778	0.0408811	0.919559
BAL062_01977	azoR_1	Acyl-carrier protein phosphodiesterase,FMN-dependent NADH-azoreductase,azoreductase,Putative NADPH-quinone reductase (modulator of drug activity B),Flavodoxin-like fold	-0.879248	0.972479	1.25645	0.999778	-0.00543785	1
BAL062_01978	hxlR_2	transcriptional regulator,HTH-type transcriptional activator hxlR,HxlR-like helix-turn-helix	-0.0573313	0.999664	1.30334	0.544553	-0.0632396	0.823743
BAL062_01979	tetD	Putative transcriptional regulator,hypothetical protein,DNA-binding transcriptional regulator MelR,DNA gyrase inhibitor,YSIRK-targeted surface antigen transcriptional regulator,Helix-turn-helix domain	0.0149928	0.999664	0.902202	0.999778	-0.00569271	0.993852
BAL062_01980	BAL062_01980	DMT family permease,putative DMT superfamily transporter inner membrane protein,carboxylate/amino acid/amine transporter,EamA-like transporter family	1.01028	0.523515	0.556469	0.999778	0.0131225	0.972111
BAL062_01981	hom_1	Homoserine dehydrogenase putative,Homoserine dehydrogenase,homoserine dehydrogenase,Homoserine dehydrogenase,Homoserine dehydrogenase	0.43581	0.957717	0.564497	0.999778	0.0478657	0.873516
BAL062_01982	BAL062_01982	permease,Sulfite exporter TauE/SafE	0.45916	0.972479	0.0678138	0.999778	-0.1461	0.646463
BAL062_01983	fccB	oxidoreductase,Sulfide dehydrogenase [flavocytochrome c] flavoprotein chain precursor,dihydrolipoamide dehydrogenase,Uncharacterized protein conserved in bacteria,conserved hypothetical protein,Putative phosphatase (DUF442)	1.10193	0.314713	1.13174	0.921199	-0.0344587	0.912633
BAL062_01984	baeB	Beta-lactamase-like protein,Probable polyketide biosynthesis zinc-dependent hydrolase BaeB,hydroxyacylglutathione hydrolase,Uncharacterized protein conserved in bacteria,hydroxyacylglutathione hydrolase,Metallo-beta-lactamase superfamily	0.0948462	0.999664	-0.268583	0.999778	0.0965552	0.813858
BAL062_01985	glnG_2	Putative transcriptional regulator protein with Sigma-54 factor interaction domain,Nitrogen regulation protein NR(I),anaerobic nitric oxide reductase transcription regulator,Transcriptional regulator containing PAS, AAA-type ATPase, and DNA-binding domains,nitrogen regulation protein NR(I),Sigma-54 interaction domain	0.671532	0.797362	0.584451	0.999778	0.015812	0.97812
BAL062_01986	BAL062_01986	Predicted membrane protein,Bestrophin, RFP-TM, chloride channel	0.391725	0.957717	0.925792	0.999778	0.0839522	0.73611
BAL062_01987	gutB	(R,R)-butanediol dehydrogenase,Sorbitol dehydrogenase,L-threonine 3-dehydrogenase,L-threonine 3-dehydrogenase,Zinc-binding dehydrogenase	0.689344	0.808933	0.248266	0.999778	0.0545343	0.842368
BAL062_01988	budC_1	acetoin dehydrogenase,Diacetyl reductase [(S)-acetoin forming],acetoin reductase,Uncharacterized conserved protein,acetoin reductases,short chain dehydrogenase	-0.0231105	0.999664	0.467936	0.999778	0.144515	0.463995
BAL062_01989	BAL062_01989	Dihydrolipoamide dehydrogenase,Dihydrolipoyl dehydrogenase,dihydrolipoamide dehydrogenase,Uncharacterized conserved protein,dihydrolipoyl dehydrogenase,Pyridine nucleotide-disulphide oxidoreductase	0.109651	0.995585	0.927863	0.999778	0.0305284	0.937527
BAL062_01990	acoC	dihydrolipoamide acetyltransferase,Dihydrolipoyllysine-residue acetyltransferase component of pyruvate dehydrogenase complex,branched-chain alpha-keto acid dehydrogenase subunit E2,Acetyl/propionyl-CoA carboxylase, alpha subunit,pyruvate dehydrogenase complex dihydrolipoamide acetyltransferase,2-oxoacid dehydrogenases acyltransferase (catalytic domain)	0.502731	0.892297	-0.756313	0.999778	-0.102806	0.654509
BAL062_01991	acoB	acetoin:26-dichlorophenolindophenol oxidoreductase beta subunit,Acetoin:2,6-dichlorophenolindophenol oxidoreductase subunit beta,pyruvate dehydrogenase subunit beta,Pyruvate/2-oxoglutarate dehydrogenase complex, dehydrogenase (E1) component, eukaryotic type, beta subunit,1-deoxy-D-xylulose-5-phosphate synthase,Transketolase, pyrimidine binding domain	0.243181	0.987525	0.787644	0.999778	0.278724	0.246035
BAL062_01992	acoA	acetoin:2,6-dichlorophenolindophenol oxidoreductase alpha subunit,Acetoin:2,6-dichlorophenolindophenol oxidoreductase subunit alpha,transketolase,Transketolase, N-terminal subunit,pyruvate dehydrogenase (acetyl-transferring) E1 component, alpha subunit,Dehydrogenase E1 component	0.408203	0.931732	1.39899	0.395517	-0.0485187	0.863895
BAL062_01993	lipA_2	Lipoate synthase,Lipoyl synthase,lipoyl synthase,lipoyl synthase,Radical SAM superfamily	0.760999	0.891242	0.254733	0.999778	-0.169893	0.513127
BAL062_01994	BAL062_01994	Putative transcriptional regulator,DNA-binding transcriptional regulator DhaR	0.299795	0.981752	0.617284	0.999778	0.0467082	0.872096
BAL062_01995	BAL062_01995	pyrroloquinoline quinone,Pyrroloquinoline quinone (Coenzyme PQQ) biosynthesis protein C,TENA/THI-4/PQQC family	-0.238202	0.981752	0.669199	0.999778	0.0648008	0.830445
BAL062_01996	cph2_2	diguanylate cyclase,Bacteriophytochrome cph2,response regulator PleD,Response regulator containing a CheY-like receiver domain and a GGDEF domain,diguanylate cyclase (GGDEF) domain,GGDEF domain	-0.25839	0.984956	-0.0271133	0.999778	-0.030267	0.934677
BAL062_01997	aroC	chorismate synthase,Chorismate synthase,chorismate synthase,Chorismate synthase,chorismate synthase,Chorismate synthase	-4.46614	0.121582	-6.19953	0.0404665	-0.568436	0.130703
BAL062_01998	prmB	N5-glutamine S-adenosyl-L-methionine-dependent methyltransferase,50S ribosomal protein L3 glutamine methyltransferase,N5-glutamine S-adenosyl-L-methionine-dependent methyltransferase,Methylase of polypeptide chain release factors,protein-(glutamine-N5) methyltransferase, ribosomal protein L3-specific,Methyltransferase small domain	-4.29376	0.119659	-2.03855	0.999778	0.377384	0.345628
BAL062_01999	trpB_2	trpB,Tryptophan synthase beta chain,tryptophan synthase subunit beta,Tryptophan synthase alpha chain,tryptophan synthase, beta subunit,Pyridoxal-phosphate dependent enzyme	0.942751	0.41086	1.00154	0.921199	-0.0404519	0.889004
BAL062_02000	BAL062_02000	VWA containing CoxE family protein,Uncharacterized protein conserved in bacteria,VWA domain containing CoxE-like protein	0.85025	0.699147	0.182311	0.999778	0.0182213	0.963106
BAL062_02001	BAL062_02001	ATPase,ATP-dependent Clp protease ATP-binding subunit ClpA,ATPase family associated with various cellular activities (AAA)	0.135678	0.986671	0.231615	0.999778	0.0418566	0.876273
BAL062_02002	BAL062_02002	hypothetical protein	-0.968986	0.931732	-0.920439	0.999778	0.00646869	1
BAL062_02003	ycgL	hypothetical protein,YcgL domain	1.56028	0.713797	-0.0133723	0.999778	0.00146669	1
BAL062_02004	BAL062_02004	transcriptional regulator	0.803379	0.924666	1.51079	0.999778	0.198052	0.526674
BAL062_02005	BAL062_02005	hypothetical protein	0.291575	0.981752	-0.562334	0.999778	0.206924	0.272506
BAL062_02006	BAL062_02006	hypothetical protein	1.04055	0.958489	1.75357	0.999778	0.0472957	0.941705
BAL062_02007	rnd	Ribonuclease D, processes tRNA,Ribonuclease D,ribonuclease D,Ribonuclease D,ribonuclease D,3'-5' exonuclease	0.581446	0.924666	0.539274	0.999778	-0.166118	0.655259
BAL062_02008	recR	recombination protein RecR,Recombination protein RecR,recombination protein RecR,Recombinational DNA repair protein (RecF pathway),recombination protein RecR,Toprim domain	0.181876	0.986156	-0.723835	0.999778	-0.261673	0.0821316
BAL062_02009	ybaB	YbaB/EbfC family DNA-binding protein,hypothetical protein,hypothetical protein,DNA-binding protein, YbaB/EbfC family,Uncharacterised BCR, YbaB family COG0718	-0.911834	0.906716	-0.59634	0.999778	-0.00865804	0.988096
BAL062_02010	BAL062_02010	hypothetical protein	-0.509051	0.984956	-9.56666	0.00266158	0.0269087	0.98924
BAL062_02011	metZ	metZ,O-succinylhomoserine sulfhydrylase,O-succinylhomoserine sulfhydrylase,Protoheme ferro-lyase (ferrochelatase),O-succinylhomoserine sulfhydrylase,Cys/Met metabolism PLP-dependent enzyme	0.883395	0.349497	0.457753	0.999778	0.121785	0.545322
BAL062_02012	phbC_2	Putative poly(R)-hydroxyalkanoic acid synthase,Poly-beta-hydroxybutyrate polymerase,acyl-CoA synthetase,Poly-beta-hydroxyalkanoate depolymerase,poly(R)-hydroxyalkanoic acid synthase, class III, PhaC subunit,Alpha/beta hydrolase family	0.103961	0.992849	0.943165	0.999778	0.0185068	0.962507
BAL062_02013	ycgJ	Putative methyltransferase,Uncharacterized methyltransferase ycgJ,hypothetical protein,Trans-aconitate methyltransferase,biotin biosynthesis protein BioC,Methyltransferase domain	1.28137	0.05984	0.765247	0.999778	-0.109861	0.626343
BAL062_02014	tolA_2	tolerance to group A colicins, single-stranded filamentous DNA phage, required for OM integrity,protein TolA	0.0423952	0.999664	-10.5897	0.000613004	0.0397182	0.941705
BAL062_02015	BAL062_02015	signal peptide	1.11959	0.9211	0.8806	0.999778	-0.0217217	0.972111
BAL062_02016	BAL062_02016	hypothetical protein	0.282557	0.988916	0.0552419	0.999778	0.0740957	0.82383
BAL062_02017	BAL062_02017	glutathione-dependent formaldehyde-activating enzyme family protein,Uncharacterized conserved protein,Glutathione-dependent formaldehyde-activating enzyme	-1.46037	0.587328	-0.170339	0.999778	-0.00584168	0.989007
BAL062_02018	BAL062_02018	signal peptide	XX	XX	XX	XX	-0.195778	0.865057
BAL062_02019	hit	Putative histidine triad family protein,hypothetical protein,purine nucleoside phosphoramidase,HIT domain	0.165273	0.992849	-1.84356	0.999778	-0.00458841	1
BAL062_02020	porB	Putative porin,Porin,outer membrane porin protein C,Outer membrane protein (porin),Gram-negative porin	-0.134527	0.998546	0.234903	0.999778	-0.0790996	0.858784
BAL062_02021	BAL062_02021	hypothetical protein,Uncharacterized protein conserved in bacteria,Bacterial protein of unknown function (DUF937)	0.519032	0.845273	0.635689	0.999778	0.111785	0.607116
BAL062_02022	BAL062_02022	hypothetical protein	0.466901	0.924666	0.379061	0.999778	-0.0578271	0.833433
BAL062_02023	BAL062_02023	Protein of unknown function (DUF2797)	-3.74679	0.162292	-3.59841	0.229769	-3.48355	9.32197e-38
BAL062_02024	ybhR_2	Inner membrane permease protein,Inner membrane transport permease ybhR,inner membrane transport permease,ABC-type transport system involved in multi-copper enzyme maturation, permease component,daunorubicin resistance ABC transporter membrane protein,ABC-2 family transporter protein	1.24989	0.806345	0.657591	0.999778	0.102571	0.837532
BAL062_02025	ybhS	ABC transporter membrane protein,Inner membrane transport permease ybhS,ABC-type transport system involved in multi-copper enzyme maturation, permease component,ABC transporter efflux protein, DrrB family,ABC-2 family transporter protein	0.848168	0.9211	0.231886	0.999778	-0.106052	0.830144
BAL062_02026	ybhF	multidrug ABC transporter ATPase,Uncharacterized ABC transporter ATP-binding protein YbhF,nodulation ABC transporter NodI,ABC-type Na+ transport system, ATPase component,daunorubicin resistance ABC transporter, ATP-binding protein,ABC transporter	0.948792	0.656874	-0.532106	0.999778	0.0748261	0.812874
BAL062_02027	yibH_3	Secretion protein HlyD,Inner membrane protein yibH,putative efflux pump membrane fusion protein,efflux transporter, RND family, MFP subunit,HlyD family secretion protein	0.462709	0.972479	1.01618	0.999778	0.0224168	0.959949
BAL062_02028	acrR_2	Putative transcriptional regulator,Potential acrAB operon repressor,putative DNA-binding transcriptional regulator,transcriptional repressor BetI,Domain of unknown function (DUF1956)	0.0524437	0.999664	0.677209	0.999778	-0.0732098	0.814991
BAL062_02030	fhuE_2	outer membrane receptor,Outer-membrane receptor for Fe(III)-coprogen, Fe(III)-ferrioxamine B and Fe(III)-rhodotrulic acid,ferric-rhodotorulic acid outer membrane transporter,Outer membrane receptor for ferric coprogen and ferric-rhodotorulic acid,TonB-dependent siderophore receptor,TonB dependent receptor	1.3956	4.18472e-05	1.4362	0.0153266	0.100805	0.733717
BAL062_02031	BAL062_02031	hypothetical protein	-0.951653	0.972479	0.877532	0.999778	0.127562	0.816225
BAL062_02032	BAL062_02032	iron-regulated membrane protein,Uncharacterized iron-regulated membrane protein	0.978781	0.554407	0.861236	0.999778	0.108643	0.614021
BAL062_02033	BAL062_02033	hypothetical protein	-0.831938	0.981752	2.62223	0.901395	-0.863566	0.00919042
BAL062_02034	BAL062_02034	permease,Sulfite exporter TauE/SafE	-0.155007	0.981752	-0.0673738	0.999778	-0.0726787	0.750392
BAL062_02035	aroF_2	phospho-2-dehydro-3-deoxyheptonate aldolase,Phospho-2-dehydro-3-deoxyheptonate aldolase, Tyr-sensitive,phospho-2-dehydro-3-deoxyheptonate aldolase,3-deoxy-D-arabino-heptulosonate 7-phosphate (DAHP) synthase,3-deoxy-7-phosphoheptulonate synthase,DAHP synthetase I family	-0.621758	0.856539	-0.927583	0.999778	0.00844497	0.984273
BAL062_02036	cobS	cobalamin 5'-phosphate synthase,cobalamin synthase,cobalamin 5'-phosphate synthase,Cobalamin-5-phosphate synthase	0.937101	0.718428	0.650546	0.999778	-0.0717202	0.834307
BAL062_02037	BAL062_02037	histidine acid phosphatase family protein,Histidine phosphatase superfamily (branch 2)	0.722892	0.954947	1.60083	0.802375	-0.0512337	0.91529
BAL062_02038	cobC	fructose-2,6-bisphosphatase,Alpha-ribazole phosphatase,bifunctional RNase H/acid phosphatase,alpha-ribazole phosphatase,Histidine phosphatase superfamily (branch 1)	-0.445013	0.981752	0.63819	0.999778	-0.000595329	1
BAL062_02039	cobT	NaMN:DMB phosphoribosyltransferase,Nicotinate-nucleotide--dimethylbe nzimidazole phosphoribosyltransferase,nicotinate-nucleotide--dimethylbe nzimidazole phosphoribosyltransferase,nicotinate-nucleotide--dimethylbe nzimidazole phosphoribosyltransferase,Phosphoribosyltransferase	-0.88418	0.887353	-0.310508	0.999778	-0.072997	0.813656
BAL062_02040	cobP	cobU,Adenosylcobinamide kinase,adenosylcobinamide kinase/adenosylcobinamide-phosphate guanylyltransferase,Cobinamide kinase / cobinamide phosphate guanyltransferase	1.63013	0.881678	0.0283577	0.999778	0.0327255	0.962946
BAL062_02041	BAL062_02041	2'-5' RNA ligase	-2.45534	0.694618	-0.527146	0.999778	-0.0768442	0.862448
BAL062_02042	BAL062_02042	phosphatase/phosphohexomutase,Phosphorylated carbohydrates phosphatase TM_1254,2-deoxyglucose-6-phosphatase,Mannitol-1-phosphate/a ltronate dehydrogenases,beta-phosphoglucomutase family hydrolase,haloacid dehalogenase-like hydrolase	1.27517	0.0933777	0.938183	0.999778	-0.0670959	0.822178
BAL062_02043	mbtK	Putative acetyltransferase,Lysine N-acyltransferase mbtK,Siderophore biosynthesis protein domain	1.37114	0.881471	-1.76186	0.999778	0.00990362	1
BAL062_02045	BAL062_02045	iron-regulated membrane protein,Uncharacterized iron-regulated membrane protein	0.51919	0.918468	0.93	0.999778	0.0699599	0.787972
BAL062_02046	BAL062_02046	hypothetical protein	-0.105704	0.999664	-1.23766	0.999778	0.144826	0.717013
BAL062_02047	iutA_2	outer membrane receptor protein,Iron-regulated outer membrane proteins,outer membrane receptor FepA,Outer membrane receptor for ferrienterochelin and colicins,TonB-dependent siderophore receptor,TonB dependent receptor	0.869061	0.394793	0.329439	0.999778	-0.0661344	0.790487
BAL062_02048	BAL062_02048	Putative demethylmenaquinone methyltransferase,Putative regulator of ribonuclease activity,hypothetical protein,RraA family,Demethylmenaquinone methyltransferase	0.386704	0.978705	0.211922	0.999778	-0.0365965	0.918185
BAL062_02049	BAL062_02049	FhuF 2Fe-2S C-terminal domain protein,Uncharacterized Fe-S protein,FhuF 2Fe-2S C-terminal domain	0.275339	0.987525	0.493429	0.999778	-0.07809	0.863895
BAL062_02050	iucC_1	siderophore synthetase component,Aerobactin synthase IucC,IucA / IucC family	0.86354	0.701699	0.451704	0.999778	-0.00474715	0.992747
BAL062_02051	iucC_2	siderophore synthetase component,Aerobactin synthase IucC,IucA / IucC family	0.225972	0.984523	0.870054	0.999778	-0.0187665	0.959949
BAL062_02052	bmr3	MFS superfamily multidrug resistance protein,Multidrug-efflux transporter 3,putative transporter,Arabinose efflux permease,drug resistance MFS transporter, drug:H+ antiporter-2 (14 Spanner) (DHA2) family,Major Facilitator Superfamily	0.24791	0.981752	1.28098	0.594226	-0.0497471	0.865525
BAL062_02053	iucD_2	Putative lysine/ornithine N-monooxygenase,L-lysine 6-monooxygenase,Lysine/ornithine N-monooxygenase	0.271865	0.972479	0.944076	0.921199	0.043509	0.877075
BAL062_02054	iucA	Putative siderophore biosynthesis protein,Aerobactin synthase IucA,IucA / IucC family	0.206783	0.988916	0.186607	0.999778	-0.111609	0.709798
BAL062_02055	ybaK	ybaK/ebsC protein,Cys-tRNA(Pro)/Cys-tRNA(Cys) deacylase ybaK,hypothetical protein,Uncharacterized conserved protein,YbaK/EbsC protein,YbaK / prolyl-tRNA synthetases associated domain	-0.129511	0.993576	-0.0340398	0.999778	-0.0595508	0.86568
BAL062_02056	BAL062_02056	hypothetical protein	-0.681136	0.984523	-6.03262	0.0529104	0.18192	0.694455
BAL062_02057	ubiB_2	ABC-1 domain-containing protein,Aminoglycoside acetyltransferase regulator,putative ubiquinone biosynthesis protein UbiB,2-polyprenylphenol 6-hydroxylase,ABC1 family	-1.92476	0.424238	-2.18945	0.775925	-0.383592	0.0522338
BAL062_02058	BAL062_02058	acyl-CoA dehydrogenase,Acyl-CoA dehydrogenase, short-chain specific,putative acyl-CoA dehydrogenase,Rubredoxin,cyclohexanecarboxyl-CoA dehydrogenase,Acyl-CoA dehydrogenase, C-terminal domain	0.757421	0.904743	0.573072	0.999778	-0.0891375	0.823743
BAL062_02059	BAL062_02059	acyl-CoA dehydrogenase,Acyl-CoA dehydrogenase, short-chain specific,putative acyl-CoA dehydrogenase,Rubredoxin,cyclohexanecarboxyl-CoA dehydrogenase,Acyl-CoA dehydrogenase, C-terminal domain	-0.444689	0.984523	0.415361	0.999778	0.0279158	0.956917
BAL062_02060	alkB1	terminal alkane-1-monooxygenase,Alkane 1-monooxygenase 1,Rubredoxin,Fatty acid desaturase	1.72441	0.597091	1.74288	0.999778	0.137894	0.7446
BAL062_02061	soxS	alkR,Regulatory protein soxS,transcriptional activator FtrA,DNA gyrase inhibitor,4-hydroxyphenylacetate catabolism regulatory protein HpaA,Cupin	0.288984	0.984523	0.633265	0.999778	0.143635	0.566533
BAL062_02062	ppiD	peptidyl-prolyl cis-trans isomerase,Peptidyl-prolyl cis-trans isomerase D,periplasmic folding chaperone,nitrogen fixation protein NifM,PPIC-type PPIASE domain	-0.207314	0.986671	-1.12234	0.999778	-1.39342	1.32776e-08
BAL062_02064	BAL062_02064	poly(hydroxyalcanoate) granule associated protein,Uncharacterized conserved protein,poly(hydroxyalkanoate) granule-associated protein,Poly(hydroxyalcanoate) granule associated protein (phasin)	-0.390739	0.972479	-0.81854	0.999778	-0.012711	0.972111
BAL062_02065	BAL062_02065	Uncharacterized protein conserved in bacteria	-1.35705	0.887353	-0.774692	0.999778	-0.0835259	0.834436
BAL062_02073	cyaA	adenylate or guanylate cyclase,Adenylate cyclase 1,Predicted transmembrane sensor domain,TOMM system kinase/cyclase fusion protein,Adenylate and Guanylate cyclase catalytic domain	-1.71383	0.614522	-5.14373	0.182993	-0.711815	0.000221626
BAL062_02074	BAL062_02074	histidine triad protein,HIT domain	-3.46435	0.436278	-3.04821	0.918702	-1.08495	0.00407488
BAL062_02075	mfd	Transcription-repair coupling protein,Transcription-repair-coupling factor,transcription-repair coupling factor,Superfamily II DNA/RNA helicase required for DNA uptake (late competence protein),transcription-repair coupling factor,TRCF domain	-0.0527134	0.993032	-0.350703	0.999778	-0.084926	0.723059
BAL062_02077	yfeX_1	iron-dependent peroxidase,Probable deferrochelatase/peroxidase YfeX,Dyp-type peroxidase family,Dyp-type peroxidase family	0.47028	0.870598	-0.207557	0.999778	0.0543117	0.839502
BAL062_02078	BAL062_02078	glutaredoxin,glutaredoxin 2,glutaredoxin, GrxB family	-0.120828	0.990852	-0.111168	0.999778	-0.0515643	0.861492
BAL062_02079	BAL062_02079	RraA,Putative regulator of ribonuclease activity,ribonuclease activity regulator protein RraA,ATP-dependent protease HslVU (ClpYQ), peptidase subunit,RraA family,Demethylmenaquinone methyltransferase	-0.42529	0.984523	1.47705	0.999778	-0.195846	0.626343
BAL062_02080	BAL062_02080	nucleoside-diphosphate-sugar epimerase,Semialdehyde dehydrogenase, NAD binding domain	-0.797975	0.958489	-0.199003	0.999778	-0.0884293	0.855164
BAL062_02082	BAL062_02082	phosphoglycerate mutase,Histidine phosphatase superfamily (branch 1)	-0.805244	0.80396	-0.0326123	0.999778	0.0160875	0.963106
BAL062_02083	cysQ	cysQ,3'(2'),5'-bisphosphate nucleotidase CysQ,adenosine-3'(2'),5'-bisphosphate nucleotidase,3'(2'),5'-bisphosphate nucleotidase,Inositol monophosphatase family	0.64302	0.924666	0.450523	0.999778	0.168673	0.50345
BAL062_02084	BAL062_02084	hypothetical protein	0.0344791	0.999664	0.953084	0.999778	0.0501711	0.931918
BAL062_02085	BAL062_02085	ACR protein,Uncharacterised ACR, COG2135	-0.266231	0.981105	-0.535516	0.999778	0.0427235	0.872946
BAL062_02086	gsiA_1	ABC transporter ATP-binding protein,Glutathione import ATP-binding protein GsiA,glutathione transporter ATP-binding protein,ABC-type oligopeptide transport system, ATPase component,nickel import ATP-binding protein NikD,ABC transporter	-0.0646635	0.999664	0.174502	0.999778	0.0303728	0.929047
BAL062_02087	oppC	ABC-type dipeptide/oligopeptide/nickel transport systems permease component,Oligopeptide transport system permease protein oppC,oligopeptide ABC transporter permease OppC,ABC-type antimicrobial peptide transport system, permease component,nickel ABC transporter, permease subunit NikC,Binding-protein-dependent transport system inner membrane component	1.12089	0.15641	0.32767	0.999778	-0.151082	0.457504
BAL062_02088	gsiC	ABC-type dipeptide/oligopeptide/nickel transport systems permease component,Glutathione transport system permease protein gsiC,glutathione ABC transporter permease GsiC,nickel ABC transporter, permease subunit NikB,Binding-protein-dependent transport system inner membrane component	0.531579	0.892297	0.640137	0.999778	-0.0133494	0.976319
BAL062_02089	prlC_2	Zn-dependent oligopeptidase,Oligopeptidase A,oligopeptidase A,Zn-dependent oligopeptidases,Peptidase family M3	0.519463	0.892297	0.925941	0.988021	0.0132487	0.972111
BAL062_02090	oppA_1	putative peptide-binding periplasmic ABC transporter protein,Stage 0 sporulation protein KA,oligopeptide ABC transporter substrate-binding protein OppA,ABC-type oligopeptide transport system, periplasmic component,nickel ABC transporter, nickel/metallophore periplasmic binding protein,Bacterial extracellular solute-binding proteins, family 5 Middle	-0.0270633	0.999664	0.108948	0.999778	-0.0627854	0.838482
BAL062_02091	hbpA	dipeptide ABC transporter substrate-binding protein,Hemin-binding lipoprotein,oligopeptide ABC transporter substrate-binding protein OppA,ABC-type oligopeptide transport system, periplasmic component,nickel ABC transporter, nickel/metallophore periplasmic binding protein,Bacterial extracellular solute-binding proteins, family 5 Middle	-0.549065	0.981752	0.988331	0.999778	0.0293638	0.941705
BAL062_02093	cirA_2	outer membrane receptor,Colicin I receptor precursor,enterobactin receptor protein,Outer membrane receptor for ferrienterochelin and colicins,TonB-dependent hemoglobin/transferrin/lactoferrin receptor family protein,TonB dependent receptor	0.536002	0.85074	-0.369692	0.999778	-0.138348	0.491682
BAL062_02094	BAL062_02094	TonB protein,transport protein TonB,TonB family C-terminal domain,Gram-negative bacterial tonB protein	0.326481	0.988916	1.74515	0.999778	-0.363166	0.248672
BAL062_02095	tolQ_2	MotA/TolQ/ExbB proton channel,hypothetical protein,colicin uptake protein TolQ,Uncharacterized conserved protein,protein TolQ,MotA/TolQ/ExbB proton channel family	-0.173366	0.999664	0.663623	0.999778	0.0848132	0.866915
BAL062_02096	exbD_2	biopolymer transport protein ExbD/TolR,Biopolymer transport protein exbD,biopolymer transport protein ExbD,protein TolR,Biopolymer transport protein ExbD/TolR	1.69926	0.813362	0.44734	0.999778	0.0221313	0.979199
BAL062_02097	exbD_3	biopolymer transport protein (EXBD-like),Biopolymer transport protein exbD,biopolymer transport protein ExbD,protein TolR,Biopolymer transport protein ExbD/TolR	0.00887917	1	-0.230252	0.999778	-0.14643	0.769748
BAL062_02098	bltD	histone acetyltransferase HPA2,Spermine/spermidine acetyltransferase,ribosomal-protein-alanine N-acetyltransferase,ribosomal-protein-alanine acetyltransferase,Acetyltransferase (GNAT) family	1.94166	0.85791	2.07137	0.999778	0.258399	0.532292
BAL062_02099	glcB	Malate synthase G,Malate synthase G,malate synthase G,malate synthase G,Malate synthase	-0.464083	0.641584	0.0619105	0.999778	-0.0652882	0.804137
BAL062_02100	yhcM	Putative ATPase,hypothetical protein,AFG1-like ATPase	-2.43145	0.180954	-2.32351	0.581662	-0.572396	0.00597034
BAL062_02101	BAL062_02101	Putative transcriptional regulator,transcriptional activator FtrA,DNA gyrase inhibitor,YSIRK-targeted surface antigen transcriptional regulator,Arabinose-binding domain of AraC transcription regulator, N-term	1.33343	0.345959	0.978623	0.999778	0.0144653	0.97045
BAL062_02102	hapE_1	flavoprotein,4-hydroxyacetophenone monooxygenase,hypothetical protein,Protoporphyrinogen oxidase,flavin-dependent oxidoreductase, MSMEG_0569 family,Flavin-binding monooxygenase-like	1.17389	0.906716	-7.12556	0.0138843	0.0357477	0.962184
BAL062_02103	BAL062_02103	Membrane protein of unknown function (DUF340)	0.369025	0.966594	0.49386	0.999778	-0.00788284	0.988328
BAL062_02104	pyrF	orotidine 5'-phosphate decarboxylase,Orotidine 5'-phosphate decarboxylase,orotidine 5'-phosphate decarboxylase,Orotidine-5'-phosphate decarboxylase,orotidine 5'-phosphate decarboxylase,Orotidine 5'-phosphate decarboxylase / HUMPS family	-1.40714	0.677576	-1.97683	0.999778	0.0674442	0.813858
BAL062_02105	BAL062_02105	Uncharacterized integral membrane protein,Protein of unknown function (DUF1049)	0.385027	0.987525	-2.24631	0.999778	-0.208586	0.55296
BAL062_02106	himD	integration host factor (IHF),beta subunit, site specific recombination,Integration host factor subunit beta,integration host factor subunit beta,integration host factor, beta subunit,Bacterial DNA-binding protein	1.10879	0.903005	1.88274	0.988021	1.74779	1.60253e-06
BAL062_02109	BAL062_02109	polyketide cyclase/dehydrase and lipid transport,Polyketide cyclase / dehydrase and lipid transport	1.33568	0.885915	1.61579	0.999778	0.0167816	0.993933
BAL062_02112	ung	uracil-DNA glycosylase,Uracil-DNA glycosylase,uracil-DNA glycosylase,uracil-DNA glycosylase,Uracil DNA glycosylase superfamily	-0.185914	0.992849	-1.89339	0.921199	0.063221	0.878752
BAL062_02113	BAL062_02113	6-pyruvoyl-tetrahydropterin synthase,queuosine biosynthesis protein QueD,6-pyruvoyl tetrahydropterin synthase	XX	XX	XX	XX	-0.876794	0.419783
BAL062_02114	BAL062_02114	Type II secretory pathway, component PulK,Type II secretory pathway, component PulK,General secretion pathway protein K	0.811939	0.872902	1.16845	0.999778	0.0769695	0.827113
BAL062_02115	xcpW	general secretion pathway protein J (PilD-dependent protein pddD),PilD-dependent protein pddD,Type II secretory pathway, component PulJ,type II secretion system protein J,Pseudopilin GspJ	-3.62871	0.3831	-2.9506	0.991714	0.0158732	0.98874
BAL062_02116	BAL062_02116	PilD-dependent protein pddC,Tfp pilus assembly protein PilV,type II secretion system protein I,Bacterial type II secretion system protein I/J	0.279821	0.993576	-6.8481	0.0225561	-0.029999	0.972729
BAL062_02117	pulG	Putative general secretion pathway protein G,Pullulanase secretion protein pulG,Tfp pilus assembly protein FimT,type II secretion system protein H,Prokaryotic N-terminal methylation motif	-2.21566	0.842674	2.02307	0.999778	0.0606811	0.909994
BAL062_02118	BAL062_02118	transcriptional regulator,TetR family transcriptional regulator,Bacterial regulatory proteins, tetR family	0.356444	0.952607	0.225015	0.999778	-0.0306312	0.919559
BAL062_02119	ycfH	TatD-related deoxyribonuclease,Uncharacterized deoxyribonuclease YcfH,putative DNAse,Mg-dependent DNase,hydrolase, TatD family,TatD related DNase	-0.26888	0.972479	-0.299938	0.999778	-0.0492146	0.839502
BAL062_02120	BAL062_02120	pilZ,Myxococcus xanthus paralogous domain	1.01436	0.757809	-0.304555	0.999778	0.0950079	0.7446
BAL062_02125	exbD_4	biopolymer transport protein ExbD/TolR,biopolymer transport protein ExbD,protein TolR,Biopolymer transport protein ExbD/TolR	-0.713194	0.972479	-6.07393	0.0538228	-0.0425568	0.950159
BAL062_02126	tolQ_3	MotA/TolQ/ExbB proton channel,hypothetical protein,colicin uptake protein TolQ,protein TolQ,MotA/TolQ/ExbB proton channel family	-0.171823	0.993032	0.541622	0.999778	0.177466	0.527498
BAL062_02127	parB	Chromosome partitioning protein,Probable chromosome-partitioning protein parB,plasmid partitioning protein,ParB/RepB/Spo0J family partition protein,ParB-like nuclease domain	-3.18965	0.239358	-2.30008	0.999778	-0.373238	0.0576185
BAL062_02128	soj_1	chromosome partitioning protein,Sporulation initiation inhibitor protein soj,plasmid-partitioning protein RepA,Septum formation inhibitor-activating ATPase,cell division ATPase MinD,CobQ/CobB/MinD/ParA nucleotide binding domain	-1.37544	0.872902	-1.77306	0.999778	-0.474657	0.0247278
BAL062_02129	rsmG	Glucose-inhibited division protein B,Ribosomal RNA small subunit methyltransferase G,16S rRNA methyltransferase GidB,16S rRNA (guanine(527)-N(7))-methyltransferase GidB,rRNA small subunit methyltransferase G	-0.474698	0.981752	-1.49483	0.999778	0.175777	0.55296
BAL062_02130	gtaB	Putative nucleotidyl transferase,UTP--glucose-1-phosphate uridylyltransferase,glucose-1-phosphate thymidylyltransferase RfbA,CTP:phosphocholine cytidylyltransferase involved in choline phosphorylation for cell surface LPS epitopes,UDP-N-acetylglucosamine diphosphorylase/glucosamine-1-phosphate N-acetyltransferase,Nucleotidyl transferase	-2.68237	4.49947e-05	-1.85475	0.0288652	0.542446	4.91344e-06
BAL062_02131	BAL062_02131	phosphotransferase,Predicted phosphotransferase related to Ser/Thr protein kinases,Phosphotransferase enzyme family	-1.39311	0.876003	-1.05158	0.999778	0.0179974	0.961311
BAL062_02133	surA	peptidyl-prolyl cis-trans isomerase,Peptidyl-prolyl cis-trans isomerase surA,peptidyl-prolyl cis-trans isomerase SurA,nitrogen fixation protein NifM,PPIC-type PPIASE domain	-0.230146	0.931732	0.280478	0.999778	-0.234716	0.0556384
BAL062_02135	BAL062_02135	hypothetical protein	0.775495	0.972021	-1.4907	0.999778	0.153205	0.73597
BAL062_02137	BAL062_02137	Uncharacterized protein conserved in bacteria,Uncharacterized protein conserved in bacteria (DUF2237)	-0.870424	0.877263	-0.941385	0.999778	-0.189235	0.35529
BAL062_02138	maf	septum formation protein Maf,Septum formation protein Maf,Maf-like protein,Nucleotide-binding protein implicated in inhibition of septum formation,septum formation protein Maf,Maf-like protein	0.150084	0.988916	-0.103995	0.999778	0.0845255	0.7446
BAL062_02139	BAL062_02139	cupin family protein,hypothetical protein,Cupin superfamily protein	0.140249	0.988711	0.630008	0.999778	-0.205946	0.32216
BAL062_02140	yxaF_2	transcriptional regulator,Uncharacterized HTH-type transcriptional regulator yxaF,putative transcriptional regulator,mycofactocin system transcriptional regulator,Bacterial regulatory proteins, tetR family	-1.23722	0.917957	-0.997572	0.999778	0.166258	0.6794
BAL062_02141	arsR	regulatory protein ArsR,Biofilm growth-associated repressor,DNA-binding transcriptional repressor ArsR,Bacterial regulatory protein, arsR family	-2.07804	0.846204	-0.33162	0.999778	-0.306491	0.260465
BAL062_02142	sstT	Serine/threonine transporter sstT Na(+)/serine-threonine symporter,Na(+)/serine-threonine symporter,serine/threonine transporter SstT,Sodium:dicarboxylate symporter family	0.538425	0.904743	0.204949	0.999778	-0.03395	0.916979
BAL062_02143	BAL062_02143	permease,Predicted membrane protein,Protein of unknown function (DUF1275)	0.103988	0.999664	0.843883	0.999778	-0.0775134	0.831001
BAL062_02144	BAL062_02144	nucleoprotein/polynucleotide-associated enzyme,Uncharacterized protein conserved in bacteria,Uncharacterized protein conserved in bacteria (DUF2058)	0.782216	0.971194	0.51069	0.999778	0.167047	0.661984
BAL062_02145	BAL062_02145	multidrug ABC transporter ATPase/permease,Putative multidrug export ATP-binding/permease protein SAV1866,cyclic beta-1,2-glucan ABC transporter,ABC-type bacteriocin/lantibiotic exporters, contain an N-terminal double-glycine peptidase domain,ABC transporter, permease/ATP-binding protein,ABC transporter	0.457763	0.919549	0.61589	0.999778	-0.0394776	0.883642
BAL062_02146	BAL062_02146	Putative dehydratase,bifunctional aldehyde dehydrogenase/enoyl-CoA hydratase,phenylacetic acid degradation protein paaN,MaoC like domain	0.208165	0.991679	-0.050883	0.999778	-0.0850003	0.777353
BAL062_02147	ureR_2	AraC-type DNA-binding domain-containing protein,Urease operon transcriptional activator,transcriptional regulator HilD,DNA gyrase inhibitor,YSIRK-targeted surface antigen transcriptional regulator,Arabinose-binding domain of AraC transcription regulator, N-term	-0.123629	0.988711	-0.0406785	0.999778	-0.0520383	0.849732
BAL062_02148	gcvH	glycine cleavage system protein H,Glycine cleavage system H protein,glycine cleavage system protein H,Glycine cleavage system H protein (lipoate-binding),glycine cleavage system H protein,Glycine cleavage H-protein	0.349835	0.984956	0.64016	0.999778	-0.0129866	0.980623
BAL062_02149	cobB	NAD-dependent deacetylase regulatory protein,NAD-dependent deacetylase,NAD-dependent deacetylase,Sir2 family	-0.319519	0.984956	-1.39759	0.999778	-0.0173093	0.9743
BAL062_02150	putP	SSS family, major sodium/proline symporter,Propionate transporter,proline:sodium symporter PutP,Na+/panthothenate symporter,sodium/proline symporter,Sodium:solute symporter family	0.393555	0.892297	-0.658386	0.999778	0.0766957	0.777549
BAL062_02151	lrp_5	Leucine-responsive regulatory protein,Leucine-responsive regulatory protein,leucine-responsive transcriptional regulator,AsnC family	-0.962269	0.924666	0.342928	0.999778	0.0557553	0.872096
BAL062_02152	putA	bifunctional proline dehydrogenase/pyrroline-5-carboxylate dehydrogenase,Bifunctional protein putA,trifunctional transcriptional regulator/proline dehydrogenase/pyrroline-5-carboxylate dehydrogenase,Delta 1-pyrroline-5-carboxylate dehydrogenase,delta-1-pyrroline-5-carboxylate dehydrogenase,Proline dehydrogenase	-0.298471	0.881678	-0.262376	0.999778	-0.0621139	0.823743
BAL062_02153	BAL062_02153	Uncharacterised protein family (UPF0157)	-5.34456	0.0352399	3.05336	0.581662	0.312437	0.645777
BAL062_02154	trmA	trmA,tRNA (uracil(54)-C(5))-methyltransferase,tRNA (uracil-5-)-methyltransferase,tRNA (uracil-5-)-methyltransferase,tRNA (Uracil-5-)-methyltransferase	0.335258	0.954947	0.527885	0.999778	0.0222924	0.955151
BAL062_02155	BAL062_02155	hypothetical protein	-7.49873	0.00914789	-7.53381	0.0230204	-0.270469	0.748104
BAL062_02156	BAL062_02156	signal peptide,Exopolysaccharide biosynthesis protein related to N-acetylglucosamine-1-phosphodiester alpha-N-acetylglucosaminidase,Predicted periplasmic protein (DUF2233)	1.23672	0.80396	1.8195	0.904637	-0.269299	0.427318
BAL062_02157	BAL062_02157	NC domain protein,NC domain	1.04714	0.853711	0.689221	0.999778	-0.107796	0.769518
BAL062_02158	yceI	YceI-like domain protein,hypothetical protein,hypothetical protein,Uncharacterized conserved protein,YceI-like domain	0.123828	0.988916	-0.124092	0.999778	0.0650595	0.813582
BAL062_02159	BAL062_02159	putative redox disulfide bond formation protein OsmC-like protein,peroxiredoxin, Ohr subfamily,OsmC-like protein	0.116663	0.999664	-0.641739	0.999778	0.0177162	1
BAL062_02162	BAL062_02162	hypothetical protein	-0.296822	0.988916	0.427445	0.999778	0.135954	0.556648
BAL062_02163	BAL062_02163	hypothetical protein	-1.17104	0.954947	-7.22837	0.0167118	-0.19445	0.784044
BAL062_02164	fxsA	putative suppressor of F exclusion of phage T7 (FxsA),phage T7 F exclusion suppressor FxsA,Protein affecting phage T7 exclusion by the F plasmid,FxsA cytoplasmic membrane protein	-0.279417	0.987525	-0.696368	0.999778	-0.115978	0.596714
BAL062_02165	blaOXA66	Beta-lactamase class D, carbapenem-hydrolyzing beta-lactamase OXA-66	0.391443	0.919549	0.574207	0.999778	0.0555814	0.841732
BAL062_02166	yncA	sortase,N-acyltransferase YncA,Predicted acetyltransferase,ribosomal-protein-alanine acetyltransferase,Acetyltransferase (GNAT) family	-0.247879	0.993032	0.505429	0.999778	-0.211502	0.545322
BAL062_02167	BAL062_02167	transcriptional regulator, XRE family,DNA-binding transcriptional repressor PuuR,Predicted transcriptional regulator,Helix-turn-helix	-0.492148	0.9022	-0.57268	0.999778	-0.0663624	0.813656
BAL062_02168	ruvC	Holliday junction resolvase,Crossover junction endodeoxyribonuclease RuvC,Holliday junction resolvase,crossover junction endodeoxyribonuclease RuvC,Crossover junction endodeoxyribonuclease RuvC	-0.900119	0.954947	-9.42762	0.00308803	-0.670006	0.038622
BAL062_02169	nnr	sugar kinase,Nicotinamide nucleotide repair protein,putative carbohydrate kinase,Uncharacterized conserved protein,YjeF family C-terminal domain,Carbohydrate kinase	0.769252	0.359416	0.59686	0.999778	-0.0389694	0.886747
BAL062_02170	queG	Fe-S protein,Epoxyqueuosine reductase,Methylated DNA-protein cysteine methyltransferase,putative iron-sulfur cluster-binding protein,Domain of unknown function (DUF1730)	0.599409	0.85791	0.275954	0.999778	0.0395459	0.910127
BAL062_02171	bioB	biotin synthetase,Biotin synthase,biotin synthase,biotin synthase,Biotin and Thiamin Synthesis associated domain	-8.99561	0.000762931	-9.0311	0.00471199	-2.00082	2.85835e-10
BAL062_02172	BAL062_02172	hypothetical protein	-8.83159	0.00101554	-8.86706	0.00570319	-0.183207	0.783208
BAL062_02173	BAL062_02173	hypothetical protein	-0.260722	0.995233	-7.1542	0.0174195	-0.138652	0.887335
BAL062_02174	fimF	fimbrial protein (pilin),hypothetical protein,fimbrial protein BcfF,P pilus assembly protein, pilin FimA,Fimbrial protein	-0.903154	0.981752	-1.67401	0.999778	-0.259	0.356295
BAL062_02175	papD	PapD,Chaperone protein papD precursor,putative chaperone protein EcpD,Gram-negative pili assembly chaperone, N-terminal domain	-0.289744	0.990323	1.55227	0.999778	-0.141789	0.735585
BAL062_02176	htrE	P pilus assembly protein, porin PapC,Heat shock protein E,putative fimbrial outer membrane usher protein,Fimbrial Usher protein	0.924971	0.327354	0.939993	0.905021	0.060543	0.825338
BAL062_02177	fimA	fimbria adhesin protein,Type-1A pilin,putative major fimbrial protein SthE,P pilus assembly protein, pilin FimA,Fimbrial protein	0.0234078	0.999664	0.917698	0.999778	0.0891383	0.7446
BAL062_02178	BAL062_02178	hypothetical protein	XX	XX	XX	XX	-0.247497	0.810187
BAL062_02179	gcvA_2	LysR family transcriptional regulator,Gcv operon activator,DNA-binding transcriptional regulator DsdC,putative choline sulfate-utilization transcription factor,LysR substrate binding domain	1.37449	0.713797	0.742369	0.999778	0.0666637	0.878495
BAL062_02180	yijE_2	DMT family permease,Uncharacterized inner membrane transporter yiJE,Uncharacterized conserved small protein,carboxylate/amino acid/amine transporter,EamA-like transporter family	-0.0946437	0.993032	-0.280188	0.999778	-0.0828101	0.764935
BAL062_02181	BAL062_02181	hypothetical protein	0.936261	0.778344	0.47352	0.999778	-0.101338	0.693278
BAL062_02182	BAL062_02182	inner membrane protein; permease for cytosine/purines, uracil, thiamine, allantoin,allantoin permease,NCS1 nucleoside transporter family,Permease for cytosine/purines, uracil, thiamine, allantoin	0.00435582	1	-1.1798	0.999778	-0.0722758	0.847335
BAL062_02183	BAL062_02183	Transmembrane pair,Predicted membrane protein,Bacterial Transmembrane Pair family	-1.1998	0.945134	-2.42433	0.999778	-0.320856	0.602953
BAL062_02184	allS	Putative transcriptional regulator,HTH-type transcriptional activator AllS,putative DNA-binding transcriptional regulator,transcriptional regulator, ArgP family,LysR substrate binding domain	0.073381	0.998848	-1.34037	0.999778	-0.0836622	0.756322
BAL062_02185	BAL062_02185	hypothetical protein	-0.133016	0.999664	0.816919	0.999778	-0.131399	0.75536
BAL062_02186	BAL062_02186	Phage integrase,Site-specific recombinase XerD,Phage integrase family	0.495618	0.972479	0.813126	0.999778	-0.266272	0.272986
BAL062_02188	BAL062_02188	hypothetical protein	0.518071	0.972479	-0.402163	0.999778	0.102895	0.769157
BAL062_02189	yxaF_3	Putative transcriptional regulator,Uncharacterized HTH-type transcriptional regulator yxaF,putative transcriptional regulator,mycofactocin system transcriptional regulator,Bacterial regulatory proteins, tetR family	0.260864	0.992849	-0.34507	0.999778	-0.188583	0.564689
BAL062_02190	BAL062_02190	Putative acyltransferase,1-acylglycerol-3-phosphate O-acyltransferases,Acyltransferase	-0.68975	0.972479	0.517881	0.999778	-0.0018881	0.997286
BAL062_02191	yebC	YebC/PmpR family DNA-binding regulatory protein,Probable transcriptional regulatory protein YebC,hypothetical protein,DNA-binding regulatory protein, YebC/PmpR family,Domain of unknown function DUF28	-0.930014	0.246519	-0.434874	0.999778	-0.865377	1.82825e-14
BAL062_02192	asnC	transcriptional regulator,Regulatory protein AsnC,DNA-binding transcriptional regulator AsnC,Predicted transcriptional regulator,AsnC family	-0.269522	0.988916	-1.50286	0.999778	0.218922	0.495824
BAL062_02193	BAL062_02193	putative DcaP-like protein	0.949066	0.516141	1.59283	0.264113	0.191087	0.489412
BAL062_02194	gltL	glutamate/aspartate ABC transporter ATP-binding protein,Arginine transport ATP-binding protein ArtM,glutamine ABC transporter ATP-binding protein,ABC-type histidine transport system, ATPase component,ectoine/hydroxyectoine ABC transporter, ATP-binding protein EhuA,ABC transporter	-0.739395	0.965825	0.413739	0.999778	0.0639304	0.836157
BAL062_02195	gltK_1	glutamate/aspartate ABC transporter,Glutamate/aspartate transport system permease protein gltK,glutamate/aspartate transport system permease GltK,ABC-type amino acid transport system, permease component,ectoine/hydroxyectoine ABC transporter, permease protein EhuC,Binding-protein-dependent transport system inner membrane component	1.28716	0.61013	0.281107	0.999778	0.385151	0.048476
BAL062_02196	gltK_2	amino acid ABC transporter permease,Glutamate/aspartate transport system permease protein gltK,glutamate/aspartate transport system permease GltK,ABC-type amino acid transport system, permease component,ectoine/hydroxyectoine ABC transporter, permease protein EhuD,Binding-protein-dependent transport system inner membrane component	0.89698	0.732784	1.44121	0.71879	-0.0225899	0.943988
BAL062_02197	gltI	glutamate/aspartate transport protein (ABC superfamily, peri_bind),Glutamate/aspartate periplasmic-binding protein precursor,glutamate and aspartate transporter subunit,ABC-type taurine transport system, periplasmic component,lysine-arginine-ornithine-binding periplasmic protein,Bacterial extracellular solute-binding proteins, family 3	0.238541	0.984523	0.955986	0.999778	0.0527835	0.872096
BAL062_02198	BAL062_02198	Putative glutathione S-transferase,glutaredoxin 2,maleylacetoacetate isomerase,Glutathione S-transferase, N-terminal domain	0.297912	0.931732	0.0739814	0.999778	0.249353	0.0662707
BAL062_02199	caiA	Acyl-CoA dehydrogenase,Crotonobetainyl-CoA dehydrogenase,putative acyl-CoA dehydrogenase,sulfur acquisition oxidoreductase, SfnB family,Acyl-CoA dehydrogenase, C-terminal domain	-1.20395	0.931514	-1.05634	0.999778	0.000454018	1
BAL062_02200	hsaA_2	Putative Acyl-CoA dehydrogenase,Flavin-dependent monooxygenase, oxygenase subunit HsaA,putative acyl-CoA dehydrogenase,sulfur acquisition oxidoreductase, SfnB family,Acyl-CoA dehydrogenase, C-terminal domain	0.443484	0.944235	-0.267366	0.999778	-0.114511	0.639538
BAL062_02201	moxC_1	coenzyme F420-dependent N5,N10-methylene tetrahydromethanopterin reductase,Putative monooxygenase moxC,alkanesulfonate monooxygenase,FMN-dependent oxidoreductase, nitrilotriacetate monooxygenase family,Luciferase-like monooxygenase	1.41296	0.0181345	0.573574	0.999778	-0.0970256	0.680536
BAL062_02202	metQ_2	metal ion ABC transporter substrate-binding protein/surface antigen,D-methionine-binding lipoprotein metQ precursor,DL-methionine transporter substrate-binding subunit,lipoprotein, YaeC family,NLPA lipoprotein	0.452346	0.984523	0.929856	0.999778	-0.0925307	0.817096
BAL062_02203	metQ_3	D-methionine transport protein,D-methionine-binding lipoprotein metQ precursor,DL-methionine transporter substrate-binding subunit,lipoprotein, YaeC family,NLPA lipoprotein	-1.18197	0.931732	0.293267	0.999778	0.0351049	0.941705
BAL062_02204	metN_2	D-and L-methionine ABC transporter ATP-binding protein,Methionine import ATP-binding protein MetN,DL-methionine transporter ATP-binding subunit,ABC-type oligopeptide transport system, ATPase component,D-methionine ABC transporter, ATP-binding protein,ABC transporter	1.26786	0.853711	0.219001	0.999778	0.192281	0.434893
BAL062_02205	metI_2	metI,D-methionine transport system permease protein metI,DL-methionine transporter permease subunit,ABC-type phosphate/phosphonate transport system, permease component,phosphonate ABC transporter, permease protein PhnE,Binding-protein-dependent transport system inner membrane component	-0.179949	0.999664	0.535377	0.999778	0.133554	0.648414
BAL062_02206	engD	GTP-dependent nucleic acid-binding protein EngD,GTP-dependent nucleic acid-binding protein engD,GTP-binding protein YchF,Predicted GTPase, probable translation factor,GTP-binding protein YchF,Protein of unknown function (DUF933)	-0.823692	0.924688	-1.27083	0.999778	-0.390396	0.232691
BAL062_02207	BAL062_02207	Protein of unknown function (DUF962)	-0.42493	0.937191	-0.347158	0.999778	-0.0529409	0.862448
BAL062_02208	ntcA	transcriptional regulator,Nitrogen-responsive regulatory protein,DNA-binding transcriptional dual regulator Crp,Predicted signal-transduction protein containing cAMP-binding and CBS domains,global nitrogen regulator NtcA,Cyclic nucleotide-binding domain	-0.0335788	0.999664	0.326962	0.999778	-0.0640189	0.827113
BAL062_02209	BAL062_02209	hypothetical protein	0.69434	0.972479	0.650755	0.999778	-0.0105819	0.989949
BAL062_02210	BAL062_02210	hypothetical protein	0.575619	0.85074	0.644448	0.999778	0.0950197	0.71232
BAL062_02211	ygaZ_2	Putative amino acid transport protein,Inner membrane protein YgaZ,azaleucine resistance protein AzlC,AzlC protein	-1.41496	0.854434	-1.15522	0.999778	0.106848	0.6488
BAL062_02212	BAL062_02212	putative amino acid transporter,putative L-valine exporter,Branched-chain amino acid transport protein (AzlD)	-9.32103	0.000418727	-9.35647	0.00343581	-0.164389	0.779371
BAL062_02213	BAL062_02213	Tautomerase enzyme family protein,hypothetical protein,5-carboxymethyl-2-hydroxymuconate isomerase,4-oxalocrotonate tautomerase family enzyme,Tautomerase enzyme	0.83668	0.597091	-0.898139	0.999778	-0.0360862	0.907154
BAL062_02214	purT	purT,Phosphoribosylglycinamide formyltransferase 2,phosphoribosylglycinamide formyltransferase 2,Formate-dependent phosphoribosylglycinamide formyltransferase (GAR transformylase),phosphoribosylglycinamide formyltransferase 2,ATP-grasp domain	-0.0214043	0.999664	-0.139321	0.999778	0.0447388	0.862448
BAL062_02215	BAL062_02215	glnD,PII uridylyl-transferase,UTP:GlnB (protein PII) uridylyltransferase,protein-P-II uridylyltransferase,GlnD PII-uridylyltransferase	-0.0908844	0.993576	-1.00968	0.999778	-0.397782	0.00574151
BAL062_02216	dapL	succinyldiaminopimelate transaminase,LL-diaminopimelate aminotransferase,succinyldiaminopimelate transaminase,Alanine-alpha-ketoisovalerate (or valine-pyruvate) aminotransferase,succinyldiaminopimelate transaminase,Aminotransferase class I and II	0.0950365	0.990852	-0.124326	0.999778	0.0967644	0.660126
BAL062_02217	rhtC_1	Putative amino acid efflux protein, threonine efflux protein,Threonine efflux protein,threonine efflux system,homoserine/Threonine efflux protein,LysE type translocator	1.01642	0.923088	0.363131	0.999778	-0.00414998	0.999428
BAL062_02218	ada_1	Putative transcriptional regulator,Regulatory protein of adaptative response,bifunctional DNA-binding transcriptional dual regulator/O6-methylguanine-DNA methyltransferase,Adenosine deaminase,YSIRK-targeted surface antigen transcriptional regulator,Helix-turn-helix domain	0.648929	0.924666	0.244118	0.999778	-0.150521	0.571033
BAL062_02219	bsaA_1	gpo,Glutathione peroxidase homolog BsaA,putative glutathione peroxidase,putative glutathione peroxidase Gpx7,Glutathione peroxidase	1.10393	0.856415	0.932339	0.999778	0.224995	0.493629
BAL062_02220	msrB	msrB,Peptide methionine sulfoxide reductase MsrB,methionine sulfoxide reductase B,methionine-R-sulfoxide reductase,SelR domain	0.860937	0.919549	0.133584	0.999778	0.042945	0.934323
BAL062_02221	BAL062_02221	aminotransferase AlaT,Aspartate aminotransferase,aminotransferase AlaT,Alanine-alpha-ketoisovalerate (or valine-pyruvate) aminotransferase,tyrosine/nicotianamine family aminotransferase,Aminotransferase class I and II	-0.0428645	0.993032	-0.436156	0.999778	-0.0132728	0.97045
BAL062_02222	gltT	Putative glutamate symport transmembrane protein,Glutamate-aspartate carrier protein,C4-dicarboxylate transporter DctA,Sodium:dicarboxylate symporter family	0.074001	0.992849	0.494226	0.999778	0.0627911	0.79118
BAL062_02223	ansB	aspQ,Glutaminase-asparaginase,L-asparaginase II,L-asparaginase, type II,Asparaginase	-0.262113	0.962679	0.770849	0.737033	0.0415088	0.862448
BAL062_02225	trmJ	RNA methyltransferase, TrmH family, group 1,tRNA (cytidine/uridine-2'-O-)-methyltransferase TrmJ,tRNA (cytidine/uridine-2'-O-)-methyltransferase TrmJ,RNA methyltransferase, TrmH family, group 1,SpoU rRNA Methylase family	0.850612	0.618774	0.0440914	0.999778	0.0606591	0.823743
BAL062_02226	cysE_1	Serine acetyltransferase,Serine acetyltransferase,serine acetyltransferase,Acetyltransferase (isoleucine patch superfamily),serine O-acetyltransferase,Bacterial transferase hexapeptide (six repeats)	1.4536	0.876766	-1.59626	0.999778	-0.219645	0.833433
BAL062_02227	BAL062_02227	hypothetical protein	0.219362	0.990852	-1.50295	0.999778	-0.88331	0.0730801
BAL062_02228	BAL062_02228	PGAP1-like family protein	-0.176709	0.981752	-0.176517	0.999778	0.105041	0.619274
BAL062_02229	ahpF_1	alkyl hydroperoxide reductase subunit,Alkyl hydroperoxide reductase subunit F,alkyl hydroperoxide reductase subunit F,Alkyl hydroperoxide reductase, large subunit,alkyl hydroperoxide reductase, F subunit,Pyridine nucleotide-disulphide oxidoreductase	0.40517	0.839706	0.773599	0.864175	0.129627	0.487382
BAL062_02230	BAL062_02230	Putative chromate transport protein,chromate transporter, chromate ion transporter (CHR) family,Chromate transporter	-0.76946	0.981752	-1.54676	0.999778	-0.0820249	0.912633
BAL062_02231	BAL062_02231	Putative chromate transport protein,chromate transporter, chromate ion transporter (CHR) family,Chromate transporter	-1.63852	0.9022	0.193058	0.999778	-0.0203715	0.98185
BAL062_02232	benM_2	Putative transcriptional regulator,Ben and cat operon transcriptional regulator,DNA-binding transcriptional activator XapR,aminoethylphosphonate catabolism associated LysR family transcriptional regulator,LysR substrate binding domain	0.226526	0.982189	0.480712	0.999778	0.0403689	0.887335
BAL062_02233	BAL062_02233	Arsenite efflux transporter,Protein-tyrosine-phosphatase,arsenical-resistan ce protein,Sodium Bile acid symporter family	0.935651	0.808933	0.866373	0.999778	-0.0469725	0.916979
BAL062_02234	aseR	Arsenite inducible repressor,HTH-type transcriptional repressor AseR,DNA-binding transcriptional repressor ArsR,Uncharacterized protein conserved in archaea,Bacterial regulatory protein, arsR family	-0.577024	0.984523	-2.17303	0.999778	0.146579	0.694455
BAL062_02235	arsC	arsenate reductase,Arsenate reductase,arsenate reductase,Arsenate reductase and related proteins, glutaredoxin family,arsenate reductase (glutaredoxin),ArsC family	0.642672	0.981105	1.04596	0.999778	0.0077851	0.996997
BAL062_02237	nfdA	metal-dependent hydrolase,N-substituted formamide deformylase precursor,hypothetical protein,Cytosine deaminase and related metal-dependent hydrolases,imidazolonepropionase,Amidohydrolase family	0.0351804	0.999664	0.478946	0.999778	0.0942952	0.732992
BAL062_02238	ycaC_3	nicotinamidase-like amidase,hypothetical protein,Isochorismatase family	0.831028	0.7409	0.804665	0.999778	0.190573	0.287995
BAL062_02239	dmlR_10	transcriptional regulatory protein,D-malate degradation protein R,transcriptional activator TtdR,ABC-type uncharacterized transport system, periplasmic component,D-serine deaminase transcriptional activator,LysR substrate binding domain	-3.08221	0.620207	-0.938883	0.999778	-0.055724	0.912633
BAL062_02240	ydfH_1	transcriptional regulator,Uncharacterized HTH-type transcriptional regulator ydfH,transcriptional regulator NanR,Transcriptional regulators,phosphonate utilization associated transcriptional regulator,FCD domain	-0.0668828	0.999664	-0.197809	0.999778	0.0432574	0.890007
BAL062_02241	ybbW	permease,Allantoin transport protein,allantoin permease,NCS1 nucleoside transporter family,Permease for cytosine/purines, uracil, thiamine, allantoin	0.537266	0.918468	0.30245	0.999778	0.085871	0.73199
[truncated: 1,434 more rows]
